# Supplementary material for: A genetic screen identifies the E3 ubiquitin ligase MPSR1 as a suppressor of early flowering of the sensitivity to red light reduced 1 mutant
Source: Sci Rep. 2025 Nov 21;15:41169. doi: 10.1038/s41598-025-26769-5 (PMC12639119; doi:10.1038/s41598-025-26769-5)
Supplement: Supplementary file 1 — Supplementary Material 1 [file 41598_2025_26769_MOESM1_ESM.xlsx]

## Sheet: Suppl. Table 1
Supplementary Table S1: Unique SNPs for ssm136
Chromosome	AGI	Type	Position	Ref base	Alt base	Reads	SNP Index
1	transcript:AT1G27080.1,transcript:AT1G27080.2	exonic	9402953	C	T	24	1
1	transcript:AT1G14830.1	exonic	5107921	C	T	36	0.947368
1	transcript:AT1G40390.1(dist=82275),transcript:AT1G41820.1(dist=65474)	intergenic	15516949	C	T	29	0.935484
1	transcript:AT1G26800.1	exonic	9285839	C	T	34	0.918919
1	transcript:AT1G33615.1,transcript:AT1G33615.2,transcript:AT1G33615.3,transcript:AT1G33615.4,transcript:AT1G33615.5,transcript:AT1G33615.6	ncRNA_exonic	12195323	C	T	36	0.9
1	transcript:AT1G33520.1,transcript:AT1G33530.1	upstream	12159142	C	T	32	0.888889
1	transcript:AT1G35220.4(transcript:AT1G35220.4:c.-428C>T)	UTR5	12909653	C	T	37	0.880952
1	transcript:AT1G38131.1(dist=213411),transcript:AT1G38790.1(dist=33613)	intergenic	14509664	C	T	58	0.878788
1	transcript:AT1G25422.1	downstream	8920331	C	T	29	0.878788
1	transcript:AT1G33320.1,transcript:AT1G33320.2,transcript:AT1G33320.3	upstream	12080748	C	T	41	0.87234
1	transcript:AT1G23201.2(dist=1559),transcript:AT1G23205.1(dist=1416)	intergenic	8232537	C	T	32	0.864865
1	transcript:AT1G36756.1(dist=56453),transcript:AT1G36920.1(dist=8726)	intergenic	13974269	C	T	36	0.857143
1	transcript:AT1G29280.1	downstream	10238528	C	T	29	0.852941
1	transcript:AT1G23420.1,transcript:AT1G23420.2	intronic	8318430	C	T	34	0.85
1	transcript:AT1G28070.1(dist=1651),transcript:AT1G28080.2(dist=3949)	intergenic	9785742	C	T	33	0.846154
1	transcript:AT1G06307.1(dist=3265),transcript:AT1G30135.1(dist=2187)	intergenic	10594165	C	T	27	0.84375
1	transcript:AT1G35680.1(dist=7233),transcript:AT1G35710.1(dist=2810)	intergenic	13217661	C	T	27	0.84375
1	transcript:AT1G35730.2(dist=10311),transcript:AT1G06927.1(dist=10294)	intergenic	13240242	C	T	27	0.84375
1	transcript:AT1G17890.3(dist=1628),transcript:AT1G17910.1(dist=1694)	intergenic	6157432	G	A	30	0.833333
1	transcript:AT1G36756.1(dist=19558),transcript:AT1G36920.1(dist=45621)	intergenic	13937374	C	T	24	0.827586
1	transcript:AT1G29071.1(dist=2496),transcript:AT1G29080.1(dist=3224)	intergenic	10154270	C	T	19	0.826087
1	transcript:AT1G57550.1(dist=1010),transcript:AT1G57560.2(dist=2801)	intergenic	21313929	C	T	18	0.818182
1	transcript:AT1G65120.1,transcript:AT1G65120.2	exonic	24194887	C	T	31	0.815789
1	transcript:AT1G41830.1(dist=31763),transcript:AT1G41880.2(dist=10906)	intergenic	15639729	C	T	22	0.814815
1	transcript:AT1G06333.1(dist=1003),transcript:AT1G30470.1(dist=1789)	intergenic	10777322	C	T	30	0.810811
1	transcript:AT1G34300.1	upstream	12502647	C	T	29	0.805556
1	transcript:AT1G24530.1	exonic	8693415	C	T	33	0.804878
1	transcript:AT1G27100.1	exonic	9410879	C	T	16	0.8
1	transcript:AT1G30450.1,transcript:AT1G30450.2,transcript:AT1G30450.3	intronic	10763956	C	T	31	0.794872
1	transcript:AT1G24265.1,transcript:AT1G24265.2,transcript:AT1G24265.3,transcript:AT1G24267.1,transcript:AT1G24267.2	downstream	8604017	C	T	27	0.794118
1	transcript:AT1G36390.1(dist=35793),transcript:AT1G36510.1(dist=22560)	intergenic	13739366	C	T	27	0.794118
1	transcript:AT1G44810.1	downstream	16925169	C	T	30	0.789474
1	transcript:AT1G06507.1	ncRNA_exonic	11498420	C	T	37	0.787234
1	transcript:AT1G27650.1	exonic	9615207	C	T	22	0.785714
1	transcript:AT1G16290.1,transcript:AT1G16290.2	exonic	5572780	C	T	32	0.780488
1	transcript:AT1G43260.1(dist=16830),transcript:AT1G43310.1(dist=9852)	intergenic	16336064	C	T	28	0.777778
1	transcript:AT1G40129.1(dist=180085),transcript:AT1G40390.1(dist=8455)	intergenic	15424121	T	C	51	0.772727
1	transcript:AT1G24190.1(transcript:AT1G24190.1:exon8:c.1063+1G>A),transcript:AT1G24190.2(transcript:AT1G24190.2:exon8:c.1063+1G>A),transcript:AT1G24190.3(transcript:AT1G24190.3:exon8:c.1063+1G>A)	splicing	8568352	C	T	30	0.769231
1	transcript:AT1G38131.1(dist=4801),transcript:AT1G38790.1(dist=242223)	intergenic	14301054	C	T	20	0.769231
1	transcript:AT1G44100.1(transcript:AT1G44100.1:exon5:c.790-1G>A)	splicing	16765305	C	T	20	0.769231
1	transcript:AT1G16780.1,transcript:AT1G16780.2,transcript:AT1G16780.3	exonic	5741312	C	T	33	0.767442
1	transcript:AT1G35040.1(dist=24038),transcript:AT1G35140.1(dist=15376)	intergenic	12836607	C	T	23	0.766667
1	transcript:AT1G44050.1(dist=2307),transcript:AT1G44080.1(dist=9985)	intergenic	16743959	C	T	23	0.766667
1	transcript:AT1G33170.1	downstream	12030651	C	T	32	0.761905
1	transcript:AT1G58025.1,transcript:AT1G58025.2,transcript:AT1G58025.3,transcript:AT1G58025.4,transcript:AT1G58025.5,transcript:AT1G58025.6	intronic	21461897	C	T	32	0.761905
1	transcript:AT1G18890.1	exonic	6525711	C	T	25	0.757576
1	transcript:AT1G06917.1(dist=20135),transcript:AT1G35660.1(dist=4391)	intergenic	13188217	C	T	27	0.75
1	transcript:AT1G26930.2(transcript:AT1G26930.2:c.-132G>A)	UTR5	9337608	C	T	24	0.75
1	transcript:AT1G29640.1(transcript:AT1G29640.1:c.*80G>A)	UTR3	10355879	C	T	24	0.75
1	transcript:AT1G42710.1(dist=32444),transcript:at1g07137(dist=5561)	intergenic	16111011	C	T	18	0.75
1	transcript:AT1G48930.1	intronic	18103521	C	T	29	0.74359
1	transcript:AT1G67840.1,transcript:AT1G67840.2	exonic	25436062	C	T	23	0.741935
1	transcript:AT1G13620.1	exonic	4668536	C	T	37	0.74
1	transcript:AT1G13120.1(transcript:AT1G13120.1:c.-175G>A)	UTR5	4472950	C	T	31	0.738095
1	transcript:AT1G57870.1,transcript:AT1G57870.2,transcript:AT1G57870.3,transcript:AT1G57870.4	exonic	21434284	C	T	31	0.738095
1	transcript:AT1G31880.1,transcript:AT1G31880.2	intronic	11448176	C	T	28	0.736842
1	transcript:AT1G32450.1(dist=6284),transcript:AT1G32460.1(dist=11846)	intergenic	11726272	C	T	28	0.736842
1	transcript:AT1G50370.1;transcript:AT1G50360.1	upstream;downstream	18658109	C	T	28	0.736842
1	transcript:AT1G30620.1,transcript:AT1G30620.2,transcript:AT1G30620.3,transcript:AT1G30620.4,transcript:AT1G30620.5,transcript:AT1G30620.6	exonic	10856380	C	T	22	0.733333
1	transcript:AT1G35780.1,transcript:AT1G35780.2,transcript:AT1G35780.3,transcript:AT1G35780.4	intronic	13278394	C	T	22	0.733333
1	transcript:AT1G68000.1	intronic	25492842	C	T	30	0.731707
1	transcript:AT1G21550.1,transcript:AT1G21560.1,transcript:AT1G21560.2,transcript:AT1G21560.3,transcript:AT1G21560.4,transcript:AT1G21560.5,transcript:AT1G21560.6	upstream	7554221	C	T	27	0.72973
1	transcript:AT1G68910.1,transcript:AT1G68910.2,transcript:AT1G68910.3	intronic	25911022	C	T	32	0.727273
1	transcript:AT1G49510.1(transcript:AT1G49510.1:c.*34C>T),transcript:AT1G49510.2(transcript:AT1G49510.2:c.*34C>T),transcript:AT1G49510.3(transcript:AT1G49510.3:c.*49C>T)	UTR3	18328308	C	T	37	0.72549
1	transcript:AT1G07007.1(dist=6388),transcript:AT1G37113.1(dist=16372)	intergenic	14120041	C	T	34	0.723404
1	transcript:AT1G66980.1,transcript:AT1G66980.2,transcript:AT1G66980.3,transcript:AT1G66980.4	exonic	24997837	C	T	26	0.722222
1	transcript:AT1G16800.1,transcript:AT1G16800.2,transcript:AT1G16800.3	exonic	5749904	C	T	25	0.714286
1	transcript:AT1G58230.1(transcript:AT1G58230.1:c.*106C>T),transcript:AT1G58230.2(transcript:AT1G58230.2:c.*106C>T),transcript:AT1G58230.3(transcript:AT1G58230.3:c.*106C>T)	UTR3	21578971	C	T	32	0.711111
1	transcript:AT1G60505.1,transcript:AT1G60505.2,transcript:AT1G60505.3,transcript:AT1G60505.4,transcript:AT1G60505.5,transcript:AT1G60505.6,transcript:AT1G60505.7	ncRNA_exonic	22294791	C	T	22	0.709677
1	transcript:AT1G33950.1,transcript:AT1G33950.2	intronic	12335523	C	T	17	0.708333
1	transcript:AT1G13300.1	downstream	4559475	C	T	29	0.707317
1	transcript:AT1G19394.1,transcript:AT1G19396.1,transcript:AT1G19396.2,transcript:AT1G19396.3	upstream	6709056	C	T	29	0.707317
1	transcript:AT1G67390.1	intronic	25245296	G	A	31	0.704545
1	transcript:AT1G27200.1	exonic	9450613	C	T	31	0.704545
1	transcript:AT1G19720.1	exonic	6822123	C	T	26	0.702703
1	transcript:AT1G15350.6(dist=1323),transcript:AT1G15360.2(dist=1957)	intergenic	5281311	C	T	28	0.7
1	transcript:AT1G43730.1(dist=4029),transcript:AT1G43760.1(dist=15067)	intergenic	16513813	G	A	48	0.695652
1	transcript:AT1G58350.1,transcript:AT1G58350.2,transcript:AT1G58350.3,transcript:AT1G58350.4	intronic	21664751	C	T	27	0.692308
1	transcript:AT1G47670.1	exonic	17537172	C	T	29	0.690476
1	transcript:AT1G50030.1,transcript:AT1G50030.2	exonic	18539585	C	T	23	0.676471
1	transcript:AT1G53025.1,transcript:AT1G53025.2	exonic	19757678	C	T	23	0.676471
1	transcript:AT1G52200.2(dist=1359),transcript:AT1G52220.4(dist=8445)	intergenic	19444990	C	T	25	0.675676
1	transcript:AT1G53325.1	downstream	19894753	C	T	27	0.675
1	transcript:AT1G04170.1,transcript:AT1G04170.2	intronic	1098337	C	T	33	0.673469
1	transcript:AT1G05970.1,transcript:AT1G05970.2	exonic	1816901	C	T	33	0.673469
1	transcript:AT1G06073.1(dist=3677),transcript:AT1G27290.1(dist=2029)	intergenic	9479376	C	T	33	0.673469
1	transcript:AT1G68360.1(dist=5751),transcript:AT1G68370.1(dist=3345)	intergenic	25628344	C	T	34	0.666667
1	transcript:AT1G34070.1	downstream	12403842	C	T	26	0.666667
1	transcript:AT1G54300.1	exonic	20271030	C	T	24	0.666667
1	transcript:AT1G07767.1(dist=1258),transcript:AT1G51820.1(dist=3213)	intergenic	19234006	C	T	20	0.666667
1	transcript:AT1G15970.1(transcript:AT1G15970.1:c.-200G>A)	UTR5	5488694	C	T	16	0.666667
1	transcript:AT1G20780.1(transcript:AT1G20780.1:c.-595C>T),transcript:AT1G20780.2(transcript:AT1G20780.2:c.-595C>T),transcript:AT1G20780.3(transcript:AT1G20780.3:c.-595C>T)	UTR5	7217217	C	T	16	0.666667
1	transcript:AT1G07900.1	upstream	2441681	C	T	21	0.65625
1	transcript:AT1G52000.1(dist=7362),transcript:AT1G52030.1(dist=2374)	intergenic	19343497	C	T	19	0.655172
1	transcript:AT1G32810.2(dist=9058),transcript:at1g06623(dist=6336)	intergenic	11895073	C	T	20	0.645161
1	transcript:AT1G35560.1	exonic	13116300	C	T	20	0.645161
1	transcript:AT1G14610.1	intronic	5010319	C	T	25	0.641026
1	transcript:AT1G40104.1(dist=93497),transcript:AT1G40129.1(dist=61163)	intergenic	15179390	T	C	33	0.634615
1	transcript:AT1G07017.1(dist=42479),transcript:AT1G07023.1(dist=44207)	intergenic	14239164	C	T	57	0.633333
1	transcript:AT1G47620.1(dist=1842),transcript:AT1G47640.1(dist=6474)	intergenic	17511573	C	T	19	0.633333
1	transcript:AT1G49050.1(dist=9147),transcript:AT1G49100.1(dist=3617)	intergenic	18162511	C	T	19	0.633333
1	transcript:AT1G45223.1(dist=1324),transcript:AT1G45243.1(dist=3963)	intergenic	17143095	T	C	43	0.632353
1	transcript:AT1G55110.1,transcript:AT1G55110.2,transcript:AT1G55110.3	exonic	20560969	G	A	17	0.62963
1	transcript:AT1G40104.1(dist=16263),transcript:AT1G40129.1(dist=138397)	intergenic	15102156	T	C	52	0.626506
1	transcript:AT1G20480.1	exonic	7096492	C	T	15	0.625
1	transcript:AT1G75100.1	exonic	28191381	C	T	15	0.625
1	transcript:AT1G40104.1(dist=16313),transcript:AT1G40129.1(dist=138347)	intergenic	15102206	T	C	53	0.623529
1	transcript:AT1G10930.1	intronic	3654145	C	T	23	0.621622
1	transcript:AT1G11260.1(transcript:AT1G11260.1:c.*490C>T),transcript:AT1G11270.2(transcript:AT1G11270.2:c.*93G>A),transcript:AT1G11270.3(transcript:AT1G11270.3:c.*211G>A)	UTR3	3780623	C	T	23	0.621622
1	transcript:AT1G20500.1	intronic	7101495	C	T	21	0.617647
1	transcript:AT1G58420.1	exonic	21707659	C	T	21	0.617647
1	transcript:AT1G41880.1(transcript:AT1G41880.1:c.*207G>A),transcript:AT1G41880.2(transcript:AT1G41880.2:c.*378G>A)	UTR3	15651098	C	T	24	0.615385
1	transcript:AT1G48870.2(dist=1570),transcript:AT1G07507.1(dist=1181)	intergenic	18077975	C	T	24	0.615385
1	transcript:AT1G43730.1(dist=8323),transcript:AT1G43760.1(dist=10773)	intergenic	16518107	A	G	59	0.614583
1	transcript:AT1G19250.1	exonic	6652339	C	T	30	0.612245
1	transcript:AT1G53760.1	exonic	20069460	C	T	22	0.611111
1	transcript:AT1G50030.1,transcript:AT1G50030.2	exonic	18539510	C	T	25	0.609756
1	transcript:AT1G33410.1,transcript:AT1G33410.2	exonic	12117143	C	T	28	0.608696
1	transcript:AT1G68795.1(dist=2891),transcript:AT1G68800.2(dist=1315)	intergenic	25844577	C	T	23	0.605263
1	transcript:AT1G40104.1(dist=114997),transcript:AT1G40129.1(dist=39663)	intergenic	15200890	T	C	38	0.603175
1	transcript:AT1G43730.1(dist=12866),transcript:AT1G43760.1(dist=6230)	intergenic	16522650	A	G	41	0.602941
1	transcript:AT1G40104.1(dist=10547),transcript:AT1G40129.1(dist=144113)	intergenic	15096440	T	C	44	0.60274
1	transcript:AT1G62710.1	exonic	23224391	C	T	24	0.6
1	transcript:AT1G45223.1;transcript:AT1G45221.1	upstream;downstream	17140235	T	C	50	0.595238
1	transcript:AT1G08763.1;transcript:AT1G65483.1	upstream;downstream	24344964	C	T	22	0.594595
1	transcript:AT1G72710.1	exonic	27375289	C	T	22	0.594595
1	transcript:AT1G78390.1(dist=4131),transcript:AT1G78400.1(dist=1188)	intergenic	29497006	C	T	19	0.59375
1	transcript:AT1G77710.1	exonic	29206808	C	T	23	0.589744
1	transcript:AT1G58265.1	upstream	21609975	G	A	30	0.588235
1	transcript:AT1G43730.1(dist=4067),transcript:AT1G43760.1(dist=15029)	intergenic	16513851	T	C	30	0.588235
1	transcript:AT1G66390.1(dist=3618),transcript:AT1G66400.1(dist=1260)	intergenic	24769159	G	A	24	0.585366
1	transcript:AT1G05430.1	downstream	1593311	C	T	28	0.583333
1	transcript:AT1G03510.1	exonic	877145	C	T	21	0.583333
1	transcript:AT1G40104.1(dist=10528),transcript:AT1G40129.1(dist=144132)	intergenic	15096421	T	C	43	0.581081
1	transcript:AT1G43730.1(dist=16163),transcript:AT1G43760.1(dist=2933)	intergenic	16525947	T	C	54	0.580645
1	transcript:AT1G40104.1(dist=114989),transcript:AT1G40129.1(dist=39671)	intergenic	15200882	C	T	36	0.580645
1	transcript:AT1G40104.1(dist=3543),transcript:AT1G40129.1(dist=151117)	intergenic	15089436	T	C	47	0.580247
1	transcript:AT1G39060.1(dist=19201),transcript:AT1G39070.1(dist=10519)	intergenic	14723006	T	C	44	0.578947
1	transcript:AT1G63680.1,transcript:AT1G63680.2,transcript:AT1G63680.3	intronic	23616354	C	T	22	0.578947
1	transcript:at1g26985(dist=4573),transcript:AT1G27000.1(dist=2133)	intergenic	9371752	G	A	37	0.578125
1	transcript:AT1G51580.1	exonic	19125880	C	T	23	0.575
1	transcript:AT1G40104.1(dist=92149),transcript:AT1G40129.1(dist=62511)	intergenic	15178042	T	C	50	0.574713
1	transcript:AT1G08733.1	ncRNA_exonic	24135414	C	T	28	0.571429
1	transcript:AT1G48912.1(dist=1362),transcript:AT1G48920.1(dist=1673)	intergenic	18096408	A	G	20	0.571429
1	transcript:AT1G71730.1	exonic	26986543	C	T	16	0.571429
1	transcript:AT1G09273.1(dist=1052),transcript:AT1G71880.1(dist=9952)	intergenic	27044078	C	T	16	0.571429
1	transcript:AT1G40104.1(dist=53662),transcript:AT1G40129.1(dist=100998)	intergenic	15139555	T	C	50	0.568182
1	transcript:AT1G80390.1	upstream	30223705	C	T	25	0.568182
1	transcript:AT1G07645.1	exonic	2367680	C	T	21	0.567568
1	transcript:AT1G50000.1,transcript:AT1G50000.2,transcript:AT1G50000.3,transcript:AT1G50000.4,transcript:AT1G50000.5	exonic	18517125	C	T	21	0.567568
1	transcript:AT1G13020.1	exonic	4442713	C	T	17	0.566667
1	transcript:AT1G40104.1(dist=54887),transcript:AT1G40129.1(dist=99773)	intergenic	15140780	G	A	44	0.564103
1	transcript:AT1G58260.1	downstream	21608203	A	G	44	0.564103
1	transcript:AT1G38790.1(dist=47934),transcript:AT1G39060.1(dist=109256)	intergenic	14592462	C	T	53	0.56383
1	transcript:AT1G63250.1	exonic	23464533	C	T	18	0.5625
1	transcript:AT1G43730.1(dist=5269),transcript:AT1G43760.1(dist=13827)	intergenic	16515053	T	C	46	0.560976
1	transcript:AT1G42190.1(dist=71943),transcript:AT1G07117.1(dist=51581)	intergenic	15833219	C	T	48	0.55814
1	transcript:AT1G40129.1(dist=85989),transcript:AT1G40390.1(dist=102551)	intergenic	15330025	G	A	29	0.557692
1	transcript:AT1G58260.1(dist=1065),transcript:AT1G58265.1(dist=1849)	intergenic	21609060	A	G	41	0.554054
1	transcript:AT1G77930.1,transcript:AT1G77930.2,transcript:AT1G77930.3	intronic	29301448	C	T	31	0.553571
1	transcript:AT1G40104.1(dist=15920),transcript:AT1G40129.1(dist=138740)	intergenic	15101813	T	C	42	0.552632
1	transcript:AT1G77750.1(dist=2629),transcript:AT1G77760.1(dist=1365)	intergenic	29234356	C	T	21	0.552632
1	transcript:AT1G79103.1	downstream	29756604	C	T	16	0.551724
1	transcript:AT1G05440.1	exonic	1596659	C	T	17	0.548387
1	transcript:AT1G20575.1	intronic	7128472	C	T	24	0.545455
1	transcript:AT1G07003.1(dist=2989),transcript:AT1G37020.1(dist=1704)	intergenic	14045031	A	G	31	0.54386
1	transcript:AT1G61540.1	exonic	22703470	C	T	19	0.542857
1	transcript:AT1G62530.2(transcript:AT1G62530.2:c.-902G>A)	UTR5	23148288	C	T	19	0.542857
1	transcript:AT1G05770.1(transcript:AT1G05770.1:c.-29G>A)	UTR5	1726279	C	T	20	0.540541
1	transcript:AT1G09380.1	intronic	3027098	C	T	27	0.54
1	transcript:AT1G40104.1(dist=114740),transcript:AT1G40129.1(dist=39920)	intergenic	15200633	C	T	34	0.539683
1	transcript:AT1G40104.1(dist=53817),transcript:AT1G40129.1(dist=100843)	intergenic	15139710	A	G	49	0.538462
1	transcript:AT1G40390.1(dist=2141),transcript:AT1G41820.1(dist=145608)	intergenic	15436815	T	C	43	0.5375
1	transcript:AT1G02065.1,transcript:AT1G02065.2	exonic	366311	C	T	15	0.535714
1	transcript:AT1G58260.1	downstream	21608317	A	G	48	0.533333
1	transcript:AT1G40104.1(dist=114704),transcript:AT1G40129.1(dist=39956)	intergenic	15200597	C	T	41	0.532468
1	transcript:AT1G40104.1(dist=53706),transcript:AT1G40129.1(dist=100954)	intergenic	15139599	A	G	52	0.530612
1	transcript:AT1G77930.1,transcript:AT1G77930.2,transcript:AT1G77930.3;transcript:AT1G77920.1	upstream;downstream	29300962	G	A	44	0.53012
1	transcript:AT1G43730.1(dist=4267),transcript:AT1G43760.1(dist=14829)	intergenic	16514051	A	G	46	0.528736
1	transcript:AT1G39060.1(dist=19260),transcript:AT1G39070.1(dist=10460)	intergenic	14723065	G	A	29	0.527273
1	transcript:AT1G38131.1(dist=213417),transcript:AT1G38790.1(dist=33607)	intergenic	14509670	C	T	30	0.526316
1	transcript:AT1G10580.1	intronic	3491837	C	T	20	0.526316
1	transcript:AT1G66730.1	exonic	24885220	C	T	41	0.525641
1	transcript:AT1G40104.1(dist=8144),transcript:AT1G40129.1(dist=146516)	intergenic	15094037	T	C	44	0.52381
1	transcript:AT1G40104.1(dist=103788),transcript:AT1G40129.1(dist=50872)	intergenic	15189681	T	C	22	0.52381
1	transcript:AT1G40104.1(dist=10591),transcript:AT1G40129.1(dist=144069)	intergenic	15096484	T	C	47	0.522222
1	transcript:AT1G40104.1(dist=103533),transcript:AT1G40129.1(dist=51127)	intergenic	15189426	C	T	36	0.521739
1	transcript:AT1G40104.1(dist=50477),transcript:AT1G40129.1(dist=104183)	intergenic	15136370	T	C	40	0.519481
1	transcript:AT1G43730.1(dist=3398),transcript:AT1G43760.1(dist=15698)	intergenic	16513182	G	A	28	0.518519
1	transcript:AT1G40104.1(dist=60942),transcript:AT1G40129.1(dist=93718)	intergenic	15146835	C	T	33	0.515625
1	transcript:AT1G43760.1	downstream	16528326	A	G	35	0.514706
1	transcript:AT1G40104.1(dist=62522),transcript:AT1G40129.1(dist=92138)	intergenic	15148415	C	T	35	0.514706
1	transcript:AT1G66730.1	exonic	24885403	C	T	35	0.514706
1	transcript:AT1G61820.1,transcript:AT1G61820.3	downstream	22839145	C	T	18	0.514286
1	transcript:AT1G40104.1(dist=62134),transcript:AT1G40129.1(dist=92526)	intergenic	15148027	A	G	39	0.513158
1	transcript:AT1G79250.1,transcript:AT1G79250.2,transcript:AT1G79250.3,transcript:AT1G79250.4	intronic	29812141	C	T	21	0.512195
1	transcript:AT1G72175.1(dist=1699),transcript:AT1G72180.1(dist=1386)	intergenic	27161434	C	T	23	0.511111
1	transcript:AT1G61380.1,transcript:AT1G61380.2	exonic	22646534	C	T	24	0.510638
1	transcript:AT1G77930.1,transcript:AT1G77930.2,transcript:AT1G77930.3	exonic	29301337	A	G	31	0.508197
1	transcript:AT1G06983.1(dist=1915),transcript:AT1G36627.1(dist=7527)	intergenic	13841002	A	G	32	0.507937
1	transcript:AT1G58265.1	upstream	21610343	A	G	34	0.507463
1	transcript:AT1G43730.1(dist=9803),transcript:AT1G43760.1(dist=9293)	intergenic	16519587	C	T	36	0.507042
1	transcript:AT1G40104.1(dist=55440),transcript:AT1G40129.1(dist=99220)	intergenic	15141333	G	A	38	0.506667
1	transcript:AT1G40390.1(dist=2261),transcript:AT1G41820.1(dist=145488)	intergenic	15436935	G	A	43	0.505882
1	transcript:AT1G43730.1(dist=2001),transcript:AT1G43760.1(dist=17095)	intergenic	16511785	T	C	46	0.505495
1	transcript:AT1G77930.1,transcript:AT1G77930.2,transcript:AT1G77930.3;transcript:AT1G77920.1	upstream;downstream	29300955	C	T	43	0.5
1	transcript:AT1G66730.1	exonic	24885362	T	C	36	0.5
1	transcript:AT1G52905.1(transcript:AT1G52905.1:c.*61C>T)	UTR3	19706558	C	T	35	0.5
1	transcript:AT1G45223.1(dist=3412),transcript:AT1G45243.1(dist=1875)	intergenic	17145183	T	C	24	0.5
1	transcript:AT1G40129.1(dist=74488),transcript:AT1G40390.1(dist=114052)	intergenic	15318524	A	G	20	0.5
1	transcript:AT1G71692.1(dist=1096),transcript:AT1G71695.1(dist=7864)	intergenic	26956223	C	T	15	0.5
1	transcript:AT1G43730.1(dist=10162),transcript:AT1G43760.1(dist=8934)	intergenic	16519946	G	A	56	0.495575
1	transcript:AT1G40104.1(dist=15979),transcript:AT1G40129.1(dist=138681)	intergenic	15101872	C	T	45	0.494505
1	transcript:AT1G40104.1(dist=3605),transcript:AT1G40129.1(dist=151055)	intergenic	15089498	T	C	43	0.494253
1	transcript:AT1G40104.1(dist=55478),transcript:AT1G40129.1(dist=99182)	intergenic	15141371	G	A	38	0.493506
1	transcript:AT1G40390.1(dist=2221),transcript:AT1G41820.1(dist=145528)	intergenic	15436895	T	C	38	0.493506
1	transcript:AT1G66730.1	exonic	24885413	G	A	33	0.492537
1	transcript:AT1G77930.1,transcript:AT1G77930.2,transcript:AT1G77930.3	exonic	29301360	G	A	32	0.492308
1	transcript:AT1G06983.1(dist=1887),transcript:AT1G36627.1(dist=7555)	intergenic	13840974	G	A	31	0.492063
1	transcript:AT1G06983.1(dist=1892),transcript:AT1G36627.1(dist=7550)	intergenic	13840979	C	T	30	0.491803
1	transcript:AT1G45223.1	downstream	17142507	C	T	30	0.491803
1	transcript:AT1G43730.1(dist=2030),transcript:AT1G43760.1(dist=17066)	intergenic	16511814	T	C	55	0.491071
1	transcript:AT1G40104.1(dist=93620),transcript:AT1G40129.1(dist=61040)	intergenic	15179513	T	C	26	0.490566
1	transcript:AT1G40104.1(dist=103454),transcript:AT1G40129.1(dist=51206)	intergenic	15189347	C	T	26	0.490566
1	transcript:AT1G77930.1(transcript:AT1G77930.1:c.-86C>T),transcript:AT1G77930.2(transcript:AT1G77930.2:c.-86C>T),transcript:AT1G77930.3(transcript:AT1G77930.3:c.-86C>T)	UTR5	29301098	C	T	42	0.488372
1	transcript:AT1G38790.1(dist=48098),transcript:AT1G39060.1(dist=109092)	intergenic	14592626	G	A	40	0.487805
1	transcript:AT1G40104.1(dist=50413),transcript:AT1G40129.1(dist=104247)	intergenic	15136306	T	C	40	0.487805
1	transcript:AT1G43730.1(dist=1971),transcript:AT1G43760.1(dist=17125)	intergenic	16511755	A	G	40	0.487805
1	transcript:AT1G73480.1	exonic	27629424	G	A	20	0.487805
1	transcript:AT1G45207.3(dist=2849),transcript:AT1G45215.1(dist=1045)	intergenic	17136658	T	C	20	0.487805
1	transcript:AT1G06983.1(dist=2070),transcript:AT1G36627.1(dist=7372)	intergenic	13841157	C	T	36	0.486486
1	transcript:AT1G06470.1,transcript:AT1G06470.2,transcript:AT1G06470.3,transcript:AT1G06470.4	intronic	1969886	C	T	18	0.486486
1	transcript:AT1G45223.1	downstream	17142487	C	T	33	0.485294
1	transcript:AT1G52905.1	exonic	19706484	C	T	33	0.485294
1	transcript:AT1G76490.1(transcript:AT1G76490.1:c.*174C>T)	UTR3	28698380	C	T	16	0.484848
1	transcript:AT1G40104.1(dist=52931),transcript:AT1G40129.1(dist=101729)	intergenic	15138824	G	A	31	0.484375
1	transcript:AT1G77930.1,transcript:AT1G77930.2,transcript:AT1G77930.3	exonic	29301305	A	G	28	0.482759
1	transcript:AT1G77930.1(transcript:AT1G77930.1:c.-83A>G),transcript:AT1G77930.2(transcript:AT1G77930.2:c.-83A>G),transcript:AT1G77930.3(transcript:AT1G77930.3:c.-83A>G)	UTR5	29301101	A	G	41	0.482353
1	transcript:AT1G40104.1(dist=118235),transcript:AT1G40129.1(dist=36425)	intergenic	15204128	A	G	40	0.481928
1	transcript:AT1G58260.1	downstream	21608372	C	T	40	0.481928
1	transcript:AT1G43730.1(dist=12399),transcript:AT1G43760.1(dist=6697)	intergenic	16522183	A	G	60	0.48
1	transcript:AT1G77930.1,transcript:AT1G77930.2,transcript:AT1G77930.3	exonic	29301214	T	C	36	0.48
1	transcript:AT1G43730.1(dist=10172),transcript:AT1G43760.1(dist=8924)	intergenic	16519956	T	C	56	0.478632
1	transcript:AT1G43730.1(dist=10913),transcript:AT1G43760.1(dist=8183)	intergenic	16520697	C	T	32	0.477612
1	transcript:AT1G77930.1(transcript:AT1G77930.1:c.-90C>T),transcript:AT1G77930.2(transcript:AT1G77930.2:c.-90C>T),transcript:AT1G77930.3(transcript:AT1G77930.3:c.-90C>T)	UTR5	29301094	C	T	41	0.476744
1	transcript:AT1G43730.1(dist=14583),transcript:AT1G43760.1(dist=4513)	intergenic	16524367	T	C	57	0.475
1	transcript:AT1G43730.1(dist=3370),transcript:AT1G43760.1(dist=15726)	intergenic	16513154	G	A	38	0.475
1	transcript:AT1G42680.1(dist=10104),transcript:AT1G42700.1(dist=13947)	intergenic	16052984	G	A	19	0.475
1	transcript:AT1G45223.1	downstream	17142438	C	T	37	0.474359
1	transcript:AT1G40104.1(dist=83601),transcript:AT1G40129.1(dist=71059)	intergenic	15169494	T	C	27	0.473684
1	transcript:AT1G40104.1(dist=109511),transcript:AT1G40129.1(dist=45149)	intergenic	15195404	C	T	27	0.473684
1	transcript:AT1G80880.1,transcript:AT1G80880.2,transcript:AT1G80880.3	exonic	30395791	C	T	17	0.472222
1	transcript:AT1G43730.1(dist=12956),transcript:AT1G43760.1(dist=6140)	intergenic	16522740	T	C	25	0.471698
1	transcript:AT1G45223.1;transcript:AT1G45221.1	upstream;downstream	17140346	G	A	55	0.470085
1	transcript:AT1G77920.1(transcript:AT1G77920.1:c.*315T>C)	UTR3	29300922	T	C	39	0.46988
1	transcript:AT1G40104.1	exonic	15081957	T	C	55	0.466102
1	transcript:AT1G40104.1(dist=114521),transcript:AT1G40129.1(dist=40139)	intergenic	15200414	C	T	34	0.465753
1	transcript:AT1G07003.1(dist=3069),transcript:AT1G37020.1(dist=1624)	intergenic	14045111	G	A	40	0.465116
1	transcript:AT1G43730.1(dist=8262),transcript:AT1G43760.1(dist=10834)	intergenic	16518046	T	C	32	0.463768
1	transcript:AT1G40104.1(dist=19899),transcript:AT1G40129.1(dist=134761)	intergenic	15105792	A	G	31	0.462687
1	transcript:AT1G40104.1(dist=16017),transcript:AT1G40129.1(dist=138643)	intergenic	15101910	A	G	42	0.461538
1	transcript:AT1G40104.1(dist=114299),transcript:AT1G40129.1(dist=40361)	intergenic	15200192	G	A	24	0.461538
1	transcript:AT1G40104.1(dist=62371),transcript:AT1G40129.1(dist=92289)	intergenic	15148264	T	C	37	0.45679
1	transcript:AT1G52905.1(transcript:AT1G52905.1:c.*124G>A)	UTR3	19706621	G	A	36	0.455696
1	transcript:AT1G43730.1(dist=14646),transcript:AT1G43760.1(dist=4450)	intergenic	16524430	T	C	41	0.455556
1	transcript:AT1G77920.1(transcript:AT1G77920.1:c.*325C>T)	UTR3	29300932	C	T	40	0.454545
1	transcript:AT1G40104.1(dist=62444),transcript:AT1G40129.1(dist=92216)	intergenic	15148337	C	T	30	0.454545
1	transcript:AT1G45221.1	downstream	17140118	C	T	30	0.454545
1	transcript:AT1G40104.1(dist=109507),transcript:AT1G40129.1(dist=45153)	intergenic	15195400	A	G	25	0.454545
1	transcript:AT1G40104.1(dist=9907),transcript:AT1G40129.1(dist=144753)	intergenic	15095800	T	C	15	0.454545
1	transcript:AT1G38131.1(dist=192343),transcript:AT1G38790.1(dist=54681)	intergenic	14488596	G	A	24	0.45283
1	transcript:AT1G43730.1(dist=14912),transcript:AT1G43760.1(dist=4184)	intergenic	16524696	A	G	24	0.45283
1	transcript:AT1G40104.1(dist=11514),transcript:AT1G40129.1(dist=143146)	intergenic	15097407	A	G	43	0.452632
1	transcript:AT1G04250.1(transcript:AT1G04250.1:c.-175C>T)	UTR5	1136207	C	T	19	0.452381
1	transcript:AT1G77920.1(transcript:AT1G77920.1:c.*246A>G)	UTR3	29300853	A	G	32	0.450704
1	transcript:AT1G40129.1(dist=74507),transcript:AT1G40390.1(dist=114033)	intergenic	15318543	G	A	18	0.45
1	transcript:AT1G40129.1(dist=74494),transcript:AT1G40390.1(dist=114046)	intergenic	15318530	A	G	18	0.45
1	transcript:AT1G40104.1(dist=93892),transcript:AT1G40129.1(dist=60768)	intergenic	15179785	T	C	40	0.449438
1	transcript:AT1G43730.1(dist=16021),transcript:AT1G43760.1(dist=3075)	intergenic	16525805	T	C	35	0.448718
1	transcript:AT1G40104.1(dist=83821),transcript:AT1G40129.1(dist=70839)	intergenic	15169714	C	T	39	0.448276
1	transcript:AT1G40104.1(dist=94438),transcript:AT1G40129.1(dist=60222)	intergenic	15180331	T	C	30	0.447761
1	transcript:AT1G06983.1(dist=2536),transcript:AT1G36627.1(dist=6906)	intergenic	13841623	C	T	30	0.447761
1	transcript:AT1G77920.1(transcript:AT1G77920.1:c.*300G>A)	UTR3	29300907	G	A	38	0.447059
1	transcript:AT1G06983.1(dist=2506),transcript:AT1G36627.1(dist=6936)	intergenic	13841593	C	T	33	0.445946
1	transcript:AT1G43730.1(dist=9794),transcript:AT1G43760.1(dist=9302)	intergenic	16519578	T	C	27	0.442623
1	transcript:AT1G40104.1(dist=62305),transcript:AT1G40129.1(dist=92355)	intergenic	15148198	C	T	50	0.442478
1	transcript:AT1G43730.1(dist=12816),transcript:AT1G43760.1(dist=6280)	intergenic	16522600	T	C	34	0.441558
1	transcript:AT1G66730.1	exonic	24885107	T	C	26	0.440678
1	transcript:AT1G40104.1(dist=11424),transcript:AT1G40129.1(dist=143236)	intergenic	15097317	A	G	26	0.440678
1	transcript:AT1G40104.1(dist=21513),transcript:AT1G40129.1(dist=133147)	intergenic	15107406	C	T	26	0.440678
1	transcript:AT1G35580.2(dist=12686),transcript:AT1G35610.1(dist=5047)	intergenic	13138014	G	A	33	0.44
1	transcript:AT1G40104.1(dist=92255),transcript:AT1G40129.1(dist=62405)	intergenic	15178148	A	G	22	0.44
1	transcript:AT1G40104.1(dist=83579),transcript:AT1G40129.1(dist=71081)	intergenic	15169472	T	C	25	0.438596
1	transcript:AT1G40104.1(dist=92284),transcript:AT1G40129.1(dist=62376)	intergenic	15178177	A	G	25	0.438596
1	transcript:AT1G43730.1(dist=4939),transcript:AT1G43760.1(dist=14157)	intergenic	16514723	A	G	21	0.4375
1	transcript:AT1G40104.1(dist=92238),transcript:AT1G40129.1(dist=62422)	intergenic	15178131	T	C	24	0.436364
1	transcript:AT1G40104.1(dist=113058),transcript:AT1G40129.1(dist=41602)	intergenic	15198951	C	T	58	0.43609
1	transcript:AT1G06917.1(dist=13002),transcript:AT1G35660.1(dist=11524)	intergenic	13181084	G	A	27	0.435484
1	transcript:AT1G40104.1(dist=52977),transcript:AT1G40129.1(dist=101683)	intergenic	15138870	G	A	27	0.435484
1	transcript:AT1G40104.1(dist=112454),transcript:AT1G40129.1(dist=42206)	intergenic	15198347	C	T	30	0.434783
1	transcript:AT1G40104.1(dist=93839),transcript:AT1G40129.1(dist=60821)	intergenic	15179732	A	G	42	0.43299
1	transcript:AT1G66730.1	exonic	24885120	T	C	29	0.432836
1	transcript:AT1G40129.1(dist=74501),transcript:AT1G40390.1(dist=114039)	intergenic	15318537	G	A	16	0.432432
1	transcript:AT1G40104.1(dist=54098),transcript:AT1G40129.1(dist=100562)	intergenic	15139991	C	T	25	0.431034
1	transcript:AT1G40104.1(dist=16522),transcript:AT1G40129.1(dist=138138)	intergenic	15102415	G	A	34	0.43038
1	transcript:AT1G06983.1(dist=2545),transcript:AT1G36627.1(dist=6897)	intergenic	13841632	C	T	30	0.428571
1	transcript:AT1G43730.1(dist=3411),transcript:AT1G43760.1(dist=15685)	intergenic	16513195	G	A	21	0.428571
1	transcript:AT1G71210.1	exonic	26839640	C	T	15	0.428571
1	transcript:AT1G40104.1(dist=61527),transcript:AT1G40129.1(dist=93133)	intergenic	15147420	A	G	26	0.42623
1	transcript:AT1G40104.1(dist=17429),transcript:AT1G40129.1(dist=137231)	intergenic	15103322	A	G	23	0.425926
1	transcript:AT1G66730.1	exonic	24885662	G	A	20	0.425532
1	transcript:AT1G42680.1(dist=10112),transcript:AT1G42700.1(dist=13939)	intergenic	16052992	T	C	17	0.425
1	transcript:AT1G40104.1(dist=20338),transcript:AT1G40129.1(dist=134322)	intergenic	15106231	G	A	28	0.424242
1	transcript:AT1G40104.1(dist=55674),transcript:AT1G40129.1(dist=98986)	intergenic	15141567	C	T	28	0.424242
1	transcript:AT1G40104.1(dist=83850),transcript:AT1G40129.1(dist=70810)	intergenic	15169743	G	A	39	0.423913
1	transcript:AT1G40104.1(dist=54083),transcript:AT1G40129.1(dist=100577)	intergenic	15139976	C	T	25	0.423729
1	transcript:AT1G43730.1(dist=10989),transcript:AT1G43760.1(dist=8107)	intergenic	16520773	T	C	41	0.42268
1	transcript:AT1G40104.1(dist=61564),transcript:AT1G40129.1(dist=93096)	intergenic	15147457	T	C	24	0.421053
1	transcript:AT1G43730.1(dist=1877),transcript:AT1G43760.1(dist=17219)	intergenic	16511661	C	T	55	0.419847
1	transcript:AT1G40104.1(dist=92447),transcript:AT1G40129.1(dist=62213)	intergenic	15178340	T	C	26	0.419355
1	transcript:AT1G58120.1(dist=3862),transcript:AT1G58150.1(dist=3784)	intergenic	21526319	C	T	44	0.419048
1	transcript:AT1G40104.1(dist=10526),transcript:AT1G40129.1(dist=144134)	intergenic	15096419	C	T	31	0.418919
1	transcript:AT1G38131.1(dist=213413),transcript:AT1G38790.1(dist=33611)	intergenic	14509666	G	A	28	0.41791
1	transcript:AT1G40104.1(dist=54638),transcript:AT1G40129.1(dist=100022)	intergenic	15140531	G	A	35	0.416667
1	transcript:AT1G40104.1(dist=80773),transcript:AT1G40129.1(dist=73887)	intergenic	15166666	G	A	41	0.414141
1	transcript:AT1G40104.1(dist=14488),transcript:AT1G40129.1(dist=140172)	intergenic	15100381	T	C	48	0.413793
1	transcript:AT1G66730.1	exonic	24885614	T	C	19	0.413043
1	transcript:AT1G07003.1(dist=2969),transcript:AT1G37020.1(dist=1724)	intergenic	14045011	A	G	19	0.413043
1	transcript:AT1G43730.1(dist=12922),transcript:AT1G43760.1(dist=6174)	intergenic	16522706	A	G	19	0.413043
1	transcript:AT1G43730.1(dist=10864),transcript:AT1G43760.1(dist=8232)	intergenic	16520648	T	C	26	0.412698
1	transcript:AT1G06983.1(dist=2473),transcript:AT1G36627.1(dist=6969)	intergenic	13841560	T	C	28	0.411765
1	transcript:AT1G40104.1(dist=83808),transcript:AT1G40129.1(dist=70852)	intergenic	15169701	G	A	34	0.409639
1	transcript:AT1G43730.1(dist=11868),transcript:AT1G43760.1(dist=7228)	intergenic	16521652	A	G	52	0.409449
1	transcript:AT1G06917.1(dist=12902),transcript:AT1G35660.1(dist=11624)	intergenic	13180984	G	A	18	0.409091
1	transcript:AT1G07330.1,transcript:AT1G07330.2	exonic	2252610	C	T	18	0.409091
1	transcript:AT1G58260.1(dist=1593),transcript:AT1G58265.1(dist=1321)	intergenic	21609588	G	A	20	0.408163
1	transcript:AT1G35580.2(dist=12772),transcript:AT1G35610.1(dist=4961)	intergenic	13138100	C	T	24	0.40678
1	transcript:AT1G40104.1(dist=55871),transcript:AT1G40129.1(dist=98789)	intergenic	15141764	A	G	26	0.40625
1	transcript:AT1G40129.1(dist=74555),transcript:AT1G40390.1(dist=113985)	intergenic	15318591	T	C	17	0.404762
1	transcript:AT1G40129.1(dist=74460),transcript:AT1G40390.1(dist=114080)	intergenic	15318496	C	T	17	0.404762
1	transcript:AT1G40104.1(dist=114143),transcript:AT1G40129.1(dist=40517)	intergenic	15200036	T	C	21	0.403846
1	transcript:AT1G43730.1(dist=10161),transcript:AT1G43760.1(dist=8935)	intergenic	16519945	A	G	46	0.403509
1	transcript:AT1G40086.1(dist=23851),transcript:AT1G40087.1(dist=43404)	intergenic	14956211	C	T	27	0.402985
1	transcript:AT1G40104.1(dist=83809),transcript:AT1G40129.1(dist=70851)	intergenic	15169702	G	A	33	0.402439
1	transcript:AT1G40104.1(dist=51260),transcript:AT1G40129.1(dist=103400)	intergenic	15137153	G	A	37	0.402174
1	transcript:AT1G39060.1(dist=23703),transcript:AT1G39070.1(dist=6017)	intergenic	14727508	C	T	26	0.4
1	transcript:AT1G43730.1(dist=3496),transcript:AT1G43760.1(dist=15600)	intergenic	16513280	G	A	22	0.4
1	transcript:AT1G40104.1(dist=123013),transcript:AT1G40129.1(dist=31647)	intergenic	15208906	T	C	22	0.4
1	transcript:AT1G66730.1	exonic	24885637	G	A	18	0.4
2	transcript:AT2G10025.1(dist=42111),transcript:AT2G05465.1(dist=91338)	intergenic	3845391	C	T	32	0.820513
2	transcript:AT2G04205.1(dist=7359),transcript:AT2G02220.1(dist=10001)	intergenic	573796	G	A	26	0.684211
2	transcript:AT2G16130.1(dist=1213),transcript:at2g16145(dist=3072)	intergenic	7005448	A	G	41	0.683333
2	transcript:AT2G07810.1(dist=17660),transcript:AT2G07981.1(dist=3254)	intergenic	3611732	A	G	27	0.675
2	transcript:AT2G31955.1,transcript:AT2G31955.2,transcript:AT2G31955.3,transcript:AT2G31955.4,transcript:AT2G31955.5,transcript:AT2G31955.6	intronic	13585315	A	G	30	0.666667
2	transcript:AT2G10450.1(dist=1915),transcript:AT2G05525.1(dist=32278)	intergenic	4022688	G	A	26	0.666667
2	transcript:AT2G12170.1	downstream	4889303	C	T	24	0.648649
2	transcript:AT2G07360.1(dist=29724),transcript:AT2G07440.1(dist=6883)	intergenic	3086938	A	G	39	0.629032
2	transcript:AT2G05445.1(dist=17925),transcript:AT2G07750.1(dist=25877)	intergenic	3550588	C	T	56	0.622222
2	transcript:AT2G03530.4	exonic	1073855	G	A	16	0.615385
2	transcript:AT2G10260.2(dist=7550),transcript:AT2G05505.1(dist=64014)	intergenic	3948790	A	G	51	0.607143
2	transcript:AT2G07360.1(dist=29507),transcript:AT2G07440.1(dist=7100)	intergenic	3086721	T	C	37	0.606557
2	transcript:AT2G03980.1(dist=6037),transcript:AT2G04020.1(dist=5650)	intergenic	1268777	G	A	24	0.6
2	transcript:AT2G13150.1(dist=39399),transcript:AT2G05875.1(dist=30493)	intergenic	5477858	G	A	15	0.6
2	transcript:AT2G07360.1(dist=29731),transcript:AT2G07440.1(dist=6876)	intergenic	3086945	T	C	37	0.596774
2	transcript:AT2G07360.1(dist=29444),transcript:AT2G07440.1(dist=7163)	intergenic	3086658	T	C	38	0.59375
2	transcript:AT2G07810.1(dist=16246),transcript:AT2G07981.1(dist=4668)	intergenic	3610318	A	G	58	0.591837
2	transcript:AT2G07360.1(dist=30944),transcript:AT2G07440.1(dist=5663)	intergenic	3088158	T	C	34	0.586207
2	transcript:AT2G10025.1	exonic	3802346	G	A	25	0.581395
2	transcript:AT2G07360.1(dist=29445),transcript:AT2G07440.1(dist=7162)	intergenic	3086659	A	G	36	0.580645
2	transcript:AT2G43150.1	exonic	17946378	A	G	40	0.57971
2	transcript:AT2G04032.1(dist=3978),transcript:AT2G04034.1(dist=1624)	intergenic	1295422	G	A	22	0.578947
2	transcript:AT2G01830.3(dist=8633),transcript:AT2G01850.1(dist=6831)	intergenic	378340	G	A	23	0.575
2	transcript:AT2G44860.1,transcript:AT2G44860.2	intronic	18501262	G	A	24	0.571429
2	transcript:AT2G27980.1	intronic	11916841	G	A	17	0.566667
2	transcript:AT2G07360.1(dist=29555),transcript:AT2G07440.1(dist=7052)	intergenic	3086769	C	T	35	0.564516
2	transcript:AT2G07810.1(dist=17473),transcript:AT2G07981.1(dist=3441)	intergenic	3611545	C	T	54	0.5625
2	transcript:AT2G11205.1(dist=4026),transcript:AT2G11215.1(dist=15351)	intergenic	4462425	G	A	27	0.5625
2	transcript:AT2G05825.1(dist=24066),transcript:AT2G12550.1(dist=8076)	intergenic	5106728	G	A	18	0.5625
2	transcript:AT2G11520.1	exonic	4620519	G	A	23	0.560976
2	transcript:AT2G07360.1(dist=30937),transcript:AT2G07440.1(dist=5670)	intergenic	3088151	G	A	33	0.559322
2	transcript:AT2G46980.2,transcript:AT2G46980.3,transcript:AT2G46980.4,transcript:AT2G46980.5,transcript:AT2G46980.6	exonic	19301752	G	A	19	0.558824
2	transcript:AT2G08986.1(dist=5339),transcript:AT2G09388.1(dist=19357)	intergenic	3631799	T	C	39	0.557143
2	transcript:AT2G07360.1(dist=29971),transcript:AT2G07440.1(dist=6636)	intergenic	3087185	A	G	39	0.557143
2	transcript:AT2G25710.1,transcript:AT2G25710.2,transcript:AT2G25710.3,transcript:AT2G25710.4,transcript:AT2G25710.5,transcript:AT2G25710.6,transcript:AT2G25710.7,transcript:AT2G25710.8	upstream	10952264	G	A	15	0.555556
2	transcript:AT2G07810.1(dist=17547),transcript:AT2G07981.1(dist=3367)	intergenic	3611619	G	A	53	0.552083
2	transcript:AT2G12905.1(dist=13208),transcript:AT2G12935.1(dist=5248)	intergenic	5309790	G	A	27	0.55102
2	transcript:AT2G18245.1	exonic	7938150	G	A	18	0.545455
2	transcript:AT2G46680.1,transcript:AT2G46680.2	upstream	19167431	G	A	18	0.545455
2	transcript:AT2G07981.1	exonic	3617311	G	A	44	0.54321
2	transcript:AT2G24980.1,transcript:AT2G24980.2,transcript:AT2G24980.3	exonic	10623220	C	T	19	0.542857
2	transcript:AT2G12205.1	exonic	4901149	C	T	34	0.539683
2	transcript:AT2G07360.1(dist=31076),transcript:AT2G07440.1(dist=5531)	intergenic	3088290	T	C	36	0.537313
2	transcript:AT2G05970.1(dist=4389),transcript:AT2G05990.1(dist=8042)	intergenic	2314173	G	A	15	0.535714
2	transcript:AT2G07360.1(dist=27402),transcript:AT2G07440.1(dist=9205)	intergenic	3084616	G	A	40	0.533333
2	transcript:AT2G05160.2(dist=4544),transcript:AT2G05170.1(dist=3245)	intergenic	1866608	G	A	16	0.533333
2	transcript:AT2G05685.1(dist=8148),transcript:AT2G12400.1(dist=32518)	intergenic	4972366	G	A	16	0.533333
2	transcript:AT2G06535.1,transcript:AT2G16015.1;transcript:AT2G16016.1	upstream;downstream	6970309	G	A	25	0.531915
2	transcript:AT2G06925.1(dist=13223),transcript:AT2G05035.1(dist=1349)	intergenic	2856609	G	A	17	0.53125
2	transcript:AT2G08986.1	intronic	3620831	C	T	45	0.529412
2	transcript:AT2G16970.1,transcript:AT2G16970.2,transcript:AT2G16970.3,transcript:AT2G16970.4,transcript:AT2G16970.5,transcript:AT2G16970.6,transcript:AT2G16970.7,transcript:AT2G16970.8	intronic	7369931	G	A	27	0.529412
2	transcript:AT2G28540.1,transcript:AT2G28540.2	intronic	12218384	G	A	19	0.527778
2	transcript:AT2G30660.1	intronic	13061635	G	A	19	0.527778
2	transcript:AT2G07180.1(dist=2115),transcript:AT2G07190.1(dist=1595)	intergenic	2985772	G	A	21	0.525
2	transcript:AT2G07360.1(dist=30929),transcript:AT2G07440.1(dist=5678)	intergenic	3088143	A	G	32	0.52459
2	transcript:AT2G07360.1(dist=31073),transcript:AT2G07440.1(dist=5534)	intergenic	3088287	G	A	35	0.522388
2	transcript:AT2G06255.1(transcript:AT2G06255.1:c.*197C>T)	UTR3	2459862	C	T	25	0.520833
2	transcript:AT2G07360.1(dist=28906),transcript:AT2G07440.1(dist=7701)	intergenic	3086120	A	G	41	0.518987
2	transcript:AT2G12205.1(dist=1341),transcript:AT2G12280.1(dist=19598)	intergenic	4902684	G	A	28	0.518519
2	transcript:AT2G05445.1(dist=16858),transcript:AT2G07750.1(dist=26944)	intergenic	3549521	C	T	30	0.517241
2	transcript:AT2G32430.1	exonic	13772097	G	A	17	0.515152
2	transcript:AT2G40860.1,transcript:AT2G40860.2,transcript:AT2G40860.3,transcript:AT2G40860.4	intronic	17054361	G	A	17	0.515152
2	transcript:AT2G12205.1(dist=1300),transcript:AT2G12280.1(dist=19639)	intergenic	4902643	G	A	35	0.514706
2	transcript:AT2G06166.1(dist=10470),transcript:AT2G06200.2(dist=4050)	intergenic	2422126	G	A	18	0.514286
2	transcript:AT2G07560.1(dist=2436),transcript:AT2G07565.1(dist=10530)	intergenic	3176538	G	A	18	0.514286
2	transcript:AT2G07360.1(dist=27439),transcript:AT2G07440.1(dist=9168)	intergenic	3084653	C	T	37	0.513889
2	transcript:AT2G17790.1	exonic	7735196	G	A	19	0.513514
2	transcript:AT2G24530.1,transcript:AT2G24530.2	exonic	10423165	G	A	20	0.512821
2	transcript:AT2G10260.2(dist=10776),transcript:AT2G05505.1(dist=60788)	intergenic	3952016	T	C	42	0.512195
2	transcript:AT2G23170.1(dist=7337),transcript:AT2G23180.1(dist=1008)	intergenic	9873899	G	A	21	0.512195
2	transcript:AT2G10025.1(dist=2972),transcript:AT2G05465.1(dist=130477)	intergenic	3806252	G	A	25	0.510204
2	transcript:AT2G01023.1(dist=5501),transcript:AT2G01035.1(dist=35020)	intergenic	15268	T	C	27	0.509434
2	transcript:AT2G12205.1(dist=6577),transcript:AT2G12280.1(dist=14362)	intergenic	4907920	G	A	34	0.507463
2	transcript:AT2G12205.1(dist=1304),transcript:AT2G12280.1(dist=19635)	intergenic	4902647	T	C	35	0.507246
2	transcript:AT2G16130.1(dist=3192),transcript:at2g16145(dist=1093)	intergenic	7007427	A	G	39	0.506494
2	transcript:AT2G06420.1(dist=20996),transcript:AT2G06425.1(dist=10567)	intergenic	2561361	T	C	41	0.5
2	transcript:AT2G05825.1(dist=6582),transcript:AT2G12550.1(dist=25560)	intergenic	5089244	A	G	33	0.5
2	transcript:AT2G05825.1(dist=6577),transcript:AT2G12550.1(dist=25565)	intergenic	5089239	A	G	32	0.5
2	transcript:AT2G05445.1(dist=16818),transcript:AT2G07750.1(dist=26984)	intergenic	3549481	G	A	26	0.5
2	transcript:AT2G04160.1	intronic	1404604	C	T	22	0.5
2	transcript:AT2G06555.2(dist=6343),transcript:AT2G06562.1(dist=6284)	intergenic	2611270	G	A	19	0.5
2	transcript:AT2G24980.1,transcript:AT2G24980.2,transcript:AT2G24980.3	exonic	10623205	A	G	17	0.5
2	transcript:AT2G14760.3(dist=1406),transcript:AT2G14765.1(dist=26486)	intergenic	6324803	G	A	15	0.5
2	transcript:AT2G10260.2(dist=10687),transcript:AT2G05505.1(dist=60877)	intergenic	3951927	C	T	40	0.493827
2	transcript:AT2G05445.1(dist=16908),transcript:AT2G07750.1(dist=26894)	intergenic	3549571	T	C	33	0.492537
2	transcript:AT2G11025.1(dist=3860),transcript:AT2G11035.1(dist=19015)	intergenic	4397905	G	A	25	0.490196
2	transcript:AT2G05825.1(dist=5024),transcript:AT2G12550.1(dist=27118)	intergenic	5087686	C	T	25	0.490196
2	transcript:AT2G27260.1	exonic	11670158	G	A	22	0.488889
2	transcript:AT2G05885.1(dist=15997),transcript:AT2G05895.1(dist=11829)	intergenic	5575928	A	G	21	0.488372
2	transcript:AT2G13560.1	exonic	5650382	G	A	18	0.486486
2	transcript:AT2G08986.1(dist=19171),transcript:AT2G09388.1(dist=5525)	intergenic	3645631	G	A	17	0.485714
2	transcript:AT2G05585.1(dist=8235),transcript:AT2G10625.1(dist=56920)	intergenic	4238442	A	G	30	0.483871
2	transcript:AT2G16120.1(dist=2408),transcript:AT2G16130.1(dist=1323)	intergenic	7000849	G	A	15	0.483871
2	transcript:AT2G01023.1(dist=34949),transcript:AT2G01035.1(dist=5572)	intergenic	44716	A	G	29	0.483333
2	transcript:AT2G10260.2(dist=10195),transcript:AT2G05505.1(dist=61369)	intergenic	3951435	T	C	37	0.480519
2	transcript:AT2G12205.1(dist=5174),transcript:AT2G12280.1(dist=15765)	intergenic	4906517	T	C	37	0.480519
2	transcript:AT2G07640.1(dist=7655),transcript:AT2G07771.2(dist=10616)	intergenic	3229077	G	A	24	0.48
2	transcript:AT2G01023.1(dist=37389),transcript:AT2G01035.1(dist=3132)	intergenic	47156	C	T	35	0.479452
2	transcript:AT2G06420.1(dist=21015),transcript:AT2G06425.1(dist=10548)	intergenic	2561380	C	T	35	0.479452
2	transcript:AT2G05445.1(dist=16944),transcript:AT2G07750.1(dist=26858)	intergenic	3549607	A	G	34	0.478873
2	transcript:AT2G14395.1(dist=5580),transcript:AT2G06115.1(dist=5553)	intergenic	6126328	G	A	21	0.477273
2	transcript:AT2G44790.1	upstream	18463838	G	A	21	0.477273
2	transcript:AT2G08986.1(dist=1461),transcript:AT2G09388.1(dist=23235)	intergenic	3627921	A	G	21	0.477273
2	transcript:AT2G05585.1(dist=36290),transcript:AT2G10625.1(dist=28865)	intergenic	4266497	C	T	30	0.47619
2	transcript:AT2G35800.1	exonic	15046197	G	A	20	0.47619
2	transcript:AT2G07360.1(dist=29022),transcript:AT2G07440.1(dist=7585)	intergenic	3086236	T	C	37	0.474359
2	transcript:AT2G07360.1(dist=28971),transcript:AT2G07440.1(dist=7636)	intergenic	3086185	A	G	37	0.474359
2	transcript:AT2G07360.1(dist=27268),transcript:AT2G07440.1(dist=9339)	intergenic	3084482	A	G	27	0.473684
2	transcript:AT2G05445.1(dist=16830),transcript:AT2G07750.1(dist=26972)	intergenic	3549493	C	T	27	0.473684
2	transcript:AT2G05940.1(dist=7047),transcript:AT2G05970.1(dist=11968)	intergenic	2296683	G	A	18	0.473684
2	transcript:AT2G29120.1	intronic	12515529	G	A	18	0.473684
2	transcript:AT2G11910.2(dist=11739),transcript:AT2G05665.1(dist=52035)	intergenic	4819180	G	A	17	0.472222
2	transcript:AT2G10260.2(dist=10570),transcript:AT2G05505.1(dist=60994)	intergenic	3951810	C	T	33	0.471429
2	transcript:AT2G05585.1(dist=8276),transcript:AT2G10625.1(dist=56879)	intergenic	4238483	T	C	32	0.470588
2	transcript:AT2G10260.2(dist=31562),transcript:AT2G05505.1(dist=40002)	intergenic	3972802	G	A	16	0.470588
2	transcript:AT2G07981.1	intronic	3617580	T	C	31	0.469697
2	transcript:AT2G11462.1(dist=11648),transcript:AT2G11520.1(dist=16519)	intergenic	4602026	G	A	20	0.465116
2	transcript:AT2G43150.1	exonic	17946189	C	T	39	0.464286
2	transcript:AT2G07810.1(dist=17411),transcript:AT2G07981.1(dist=3503)	intergenic	3611483	A	G	38	0.463415
2	transcript:AT2G43150.1	exonic	17946396	T	C	19	0.463415
2	transcript:AT2G07360.1(dist=29045),transcript:AT2G07440.1(dist=7562)	intergenic	3086259	C	T	37	0.4625
2	transcript:AT2G05825.1(dist=5790),transcript:AT2G12550.1(dist=26352)	intergenic	5088452	C	T	29	0.460317
2	transcript:AT2G48121.2(transcript:AT2G48121.2:c.-260G>A)	UTR5	19681836	G	A	23	0.46
2	transcript:AT2G07360.1(dist=28731),transcript:AT2G07440.1(dist=7876)	intergenic	3085945	A	G	27	0.457627
2	transcript:AT2G07360.1(dist=30653),transcript:AT2G07440.1(dist=5954)	intergenic	3087867	G	A	32	0.457143
2	transcript:AT2G05812.3(dist=7923),transcript:AT2G05830.2(dist=4168)	intergenic	2225371	G	A	15	0.454545
2	transcript:AT2G09388.1	upstream	3650869	G	A	19	0.452381
2	transcript:AT2G11270.1(dist=1627),transcript:AT2G11405.1(dist=55980)	intergenic	4487195	G	A	19	0.452381
2	transcript:AT2G07360.1(dist=29084),transcript:AT2G07440.1(dist=7523)	intergenic	3086298	A	G	33	0.452055
2	transcript:AT2G05585.1(dist=36287),transcript:AT2G10625.1(dist=28868)	intergenic	4266494	C	T	28	0.451613
2	transcript:AT2G07360.1(dist=28516),transcript:AT2G07440.1(dist=8091)	intergenic	3085730	T	C	32	0.450704
2	transcript:AT2G39980.1	exonic	16688972	G	A	18	0.45
2	transcript:AT2G08986.1	exonic	3622350	C	T	30	0.447761
2	transcript:AT2G05825.1(dist=5792),transcript:AT2G12550.1(dist=26350)	intergenic	5088454	A	G	28	0.444444
2	transcript:AT2G06675.1	exonic	2705225	G	A	16	0.444444
2	transcript:AT2G07360.1(dist=30764),transcript:AT2G07440.1(dist=5843)	intergenic	3087978	G	A	31	0.442857
2	transcript:AT2G10608.2(dist=46648),transcript:AT2G05555.1(dist=29660)	intergenic	4192887	A	G	31	0.442857
2	transcript:AT2G27130.1	exonic	11595527	G	A	19	0.44186
2	transcript:AT2G12205.1(dist=4647),transcript:AT2G12280.1(dist=16292)	intergenic	4905990	A	G	37	0.440476
2	transcript:AT2G07360.1(dist=30243),transcript:AT2G07440.1(dist=6364)	intergenic	3087457	C	T	37	0.440476
2	transcript:AT2G12205.1(dist=7664),transcript:AT2G12280.1(dist=13275)	intergenic	4909007	T	C	33	0.44
2	transcript:AT2G46040.1,transcript:AT2G46040.2,transcript:AT2G46040.3,transcript:AT2G46050.1	upstream	18938928	G	A	22	0.44
2	transcript:AT2G10608.2(dist=46708),transcript:AT2G05555.1(dist=29600)	intergenic	4192947	G	A	29	0.439394
2	transcript:AT2G43150.1	exonic	17946246	T	C	43	0.438776
2	transcript:AT2G07360.1(dist=30693),transcript:AT2G07440.1(dist=5914)	intergenic	3087907	G	A	28	0.4375
2	transcript:AT2G10260.2(dist=10548),transcript:AT2G05505.1(dist=61016)	intergenic	3951788	T	C	28	0.4375
2	transcript:AT2G07360.1(dist=30806),transcript:AT2G07440.1(dist=5801)	intergenic	3088020	C	T	27	0.435484
2	transcript:AT2G07810.1(dist=15326),transcript:AT2G07981.1(dist=5588)	intergenic	3609398	C	T	50	0.434783
2	transcript:AT2G05825.1(dist=5798),transcript:AT2G12550.1(dist=26344)	intergenic	5088460	G	A	30	0.434783
2	transcript:AT2G07360.1(dist=28758),transcript:AT2G07440.1(dist=7849)	intergenic	3085972	A	G	33	0.434211
2	transcript:AT2G05585.1(dist=37784),transcript:AT2G10625.1(dist=27371)	intergenic	4267991	G	A	29	0.432836
2	transcript:AT2G05825.1(dist=6649),transcript:AT2G12550.1(dist=25493)	intergenic	5089311	G	A	29	0.432836
2	transcript:AT2G05825.1(dist=6650),transcript:AT2G12550.1(dist=25492)	intergenic	5089312	A	G	29	0.432836
2	transcript:AT2G08986.1(dist=2601),transcript:AT2G09388.1(dist=22095)	intergenic	3629061	T	C	32	0.432432
2	transcript:AT2G34640.1(dist=1843),transcript:AT2G34650.1(dist=3096)	intergenic	14586640	G	A	19	0.431818
2	transcript:AT2G07640.1(dist=7539),transcript:AT2G07771.2(dist=10732)	intergenic	3228961	A	G	22	0.431373
2	transcript:AT2G14395.1(dist=1082),transcript:AT2G06115.1(dist=10051)	intergenic	6121830	T	C	25	0.431034
2	transcript:AT2G09840.1(dist=12627),transcript:at2g05455(dist=22576)	intergenic	3718221	A	G	45	0.428571
2	transcript:AT2G10608.2(dist=46603),transcript:AT2G05555.1(dist=29705)	intergenic	4192842	T	C	30	0.428571
2	transcript:AT2G05885.1(dist=20193),transcript:AT2G05895.1(dist=7633)	intergenic	5580124	G	A	15	0.428571
2	transcript:AT2G38820.1,transcript:AT2G38820.2	intronic	16222670	G	A	15	0.428571
2	transcript:AT2G07360.1(dist=30213),transcript:AT2G07440.1(dist=6394)	intergenic	3087427	C	T	35	0.426829
2	transcript:AT2G13820.3(dist=8986),transcript:AT2G13840.1(dist=3117)	intergenic	5785328	G	A	17	0.425
2	transcript:AT2G05825.1(dist=5683),transcript:AT2G12550.1(dist=26459)	intergenic	5088345	A	G	17	0.425
2	transcript:AT2G06420.1(dist=20928),transcript:AT2G06425.1(dist=10635)	intergenic	2561293	C	T	28	0.424242
2	transcript:AT2G07640.1(dist=4772),transcript:AT2G07771.2(dist=13499)	intergenic	3226194	G	A	30	0.422535
2	transcript:AT2G07360.1(dist=28735),transcript:AT2G07440.1(dist=7872)	intergenic	3085949	C	T	27	0.421875
2	transcript:AT2G12200.1,transcript:AT2G12205.1	downstream	4901591	C	T	27	0.421875
2	transcript:AT2G10625.1	intronic	4299487	G	A	16	0.421053
2	transcript:AT2G05445.1(dist=18217),transcript:AT2G07750.1(dist=25585)	intergenic	3550880	C	T	37	0.420455
2	transcript:AT2G08986.1(dist=5126),transcript:AT2G09388.1(dist=19570)	intergenic	3631586	G	A	39	0.419355
2	transcript:AT2G10608.2(dist=46732),transcript:AT2G05555.1(dist=29576)	intergenic	4192971	G	A	26	0.419355
2	transcript:AT2G06210.1(dist=17157),transcript:AT2G06255.1(dist=3729)	intergenic	2453844	A	G	31	0.418919
2	transcript:AT2G07640.1(dist=4695),transcript:AT2G07771.2(dist=13576)	intergenic	3226117	T	C	23	0.418182
2	transcript:AT2G05585.1(dist=36779),transcript:AT2G10625.1(dist=28376)	intergenic	4266986	A	G	23	0.418182
2	transcript:AT2G07360.1(dist=29221),transcript:AT2G07440.1(dist=7386)	intergenic	3086435	C	T	23	0.418182
2	transcript:AT2G07810.1(dist=17912),transcript:AT2G07981.1(dist=3002)	intergenic	3611984	A	G	28	0.41791
2	transcript:AT2G12205.1	downstream	4902332	T	C	30	0.416667
2	transcript:AT2G05825.1(dist=6538),transcript:AT2G12550.1(dist=25604)	intergenic	5089200	G	A	25	0.416667
2	transcript:AT2G32860.1(transcript:AT2G32860.1:c.*74G>A),transcript:AT2G32860.2(transcript:AT2G32860.2:c.*74G>A)	UTR3	13943670	G	A	15	0.416667
2	transcript:AT2G05445.1(dist=17965),transcript:AT2G07750.1(dist=25837)	intergenic	3550628	C	T	39	0.414894
2	transcript:AT2G04350.1(transcript:AT2G04350.1:c.-375G>A)	UTR5	1515711	G	A	17	0.414634
2	transcript:AT2G14395.1(dist=1238),transcript:AT2G06115.1(dist=9895)	intergenic	6121986	C	T	26	0.412698
2	transcript:AT2G11462.1(dist=26480),transcript:AT2G11520.1(dist=1687)	intergenic	4616858	A	G	28	0.411765
2	transcript:AT2G05855.1(dist=13459),transcript:AT2G13105.1(dist=5015)	intergenic	5406551	C	T	21	0.411765
2	transcript:AT2G14395.1(dist=1142),transcript:AT2G06115.1(dist=9991)	intergenic	6121890	G	A	23	0.410714
2	transcript:AT2G26100.1,transcript:AT2G26100.2	upstream	11119331	G	A	16	0.410256
2	transcript:AT2G05825.1(dist=6315),transcript:AT2G12550.1(dist=25827)	intergenic	5088977	G	A	25	0.409836
2	transcript:AT2G07640.1(dist=4733),transcript:AT2G07771.2(dist=13538)	intergenic	3226155	C	T	25	0.409836
2	transcript:AT2G07360.1(dist=26979),transcript:AT2G07440.1(dist=9628)	intergenic	3084193	C	T	40	0.408163
2	transcript:AT2G10260.2(dist=10032),transcript:AT2G05505.1(dist=61532)	intergenic	3951272	C	T	51	0.408
2	transcript:AT2G10450.1(dist=10288),transcript:AT2G05525.1(dist=23905)	intergenic	4031061	A	G	24	0.40678
2	transcript:AT2G10608.2(dist=46720),transcript:AT2G05555.1(dist=29588)	intergenic	4192959	G	A	26	0.40625
2	transcript:AT2G10608.2(dist=46717),transcript:AT2G05555.1(dist=29591)	intergenic	4192956	T	C	26	0.40625
2	transcript:AT2G25680.1	exonic	10933250	G	A	15	0.405405
2	transcript:AT2G08986.1(dist=3483),transcript:AT2G09388.1(dist=21213)	intergenic	3629943	C	T	15	0.405405
2	transcript:AT2G45400.1,transcript:AT2G45400.2	upstream	18707280	G	A	17	0.404762
2	transcript:AT2G29860.1	upstream	12739161	G	A	21	0.403846
2	transcript:AT2G10450.1(dist=10243),transcript:AT2G05525.1(dist=23950)	intergenic	4031016	C	T	21	0.403846
2	transcript:AT2G14395.1(dist=1140),transcript:AT2G06115.1(dist=9993)	intergenic	6121888	C	T	23	0.403509
2	transcript:AT2G07640.1(dist=4752),transcript:AT2G07771.2(dist=13519)	intergenic	3226174	T	C	27	0.402985
2	transcript:AT2G05445.1(dist=17982),transcript:AT2G07750.1(dist=25820)	intergenic	3550645	G	A	37	0.402174
2	transcript:AT2G10260.2(dist=9843),transcript:AT2G05505.1(dist=61721)	intergenic	3951083	C	T	43	0.401869
2	transcript:AT2G12945.1(dist=30446),transcript:AT2G13100.4(dist=35524)	intergenic	5354070	A	G	24	0.4
2	transcript:AT2G05585.1(dist=36507),transcript:AT2G10625.1(dist=28648)	intergenic	4266714	C	T	24	0.4
2	transcript:AT2G06305.1(dist=8670),transcript:AT2G14960.1(dist=2361)	intergenic	6448958	T	C	22	0.4
2	transcript:AT2G05585.1(dist=37849),transcript:AT2G10625.1(dist=27306)	intergenic	4268056	G	A	20	0.4
2	transcript:AT2G26110.1	upstream	11120077	G	A	18	0.4
3	transcript:AT3G32980.1(dist=308904),transcript:AT3G06315.1(dist=59249)	intergenic	13839002	T	C	59	0.819444
3	transcript:AT3G06465.1(dist=22664),transcript:AT3G42723.1(dist=23947)	intergenic	14814445	G	A	32	0.8
3	transcript:AT3G06465.1(dist=22593),transcript:AT3G42723.1(dist=24018)	intergenic	14814374	C	T	26	0.787879
3	transcript:AT3G32980.1(dist=336858),transcript:AT3G06315.1(dist=31295)	intergenic	13866956	T	C	25	0.78125
3	transcript:AT3G06465.1(dist=22615),transcript:AT3G42723.1(dist=23996)	intergenic	14814396	C	T	26	0.764706
3	transcript:AT3G06465.1(dist=22680),transcript:AT3G42723.1(dist=23931)	intergenic	14814461	G	A	30	0.75
3	transcript:AT3G06355.1(dist=18553),transcript:AT3G42050.1(dist=9866)	intergenic	14218629	T	C	27	0.72973
3	transcript:AT3G06465.1(dist=22757),transcript:AT3G42723.1(dist=23854)	intergenic	14814538	G	A	33	0.717391
3	transcript:AT3G06465.1(dist=22817),transcript:AT3G42723.1(dist=23794)	intergenic	14814598	C	T	35	0.714286
3	transcript:AT3G09640.1,transcript:AT3G09640.2	intronic	2957846	G	A	29	0.674419
3	transcript:AT3G30705.1(dist=52788),transcript:AT3G06065.1(dist=7757)	intergenic	12324514	C	T	37	0.672727
3	transcript:AT3G15590.1(dist=7135),transcript:AT3G15605.2(dist=2169)	intergenic	5285154	G	A	47	0.671429
3	transcript:AT3G43300.3(dist=13066),transcript:AT3G43340.1(dist=26514)	intergenic	15258347	A	G	43	0.661538
3	transcript:AT3G06355.1(dist=25132),transcript:AT3G42050.1(dist=3287)	intergenic	14225208	T	C	33	0.647059
3	transcript:AT3G15590.1(dist=7091),transcript:AT3G15605.2(dist=2213)	intergenic	5285110	T	C	42	0.646154
3	transcript:AT3G28790.1	upstream	10815872	C	T	20	0.645161
3	transcript:AT3G42473.1(dist=4735),transcript:AT3G06395.1(dist=43513)	intergenic	14612706	A	G	46	0.638889
3	transcript:AT3G11964.1,transcript:AT3G11964.2	intronic	3796446	G	A	26	0.634146
3	transcript:AT3G06055.1(dist=12657),transcript:AT3G30705.1(dist=16487)	intergenic	12255132	T	C	38	0.622951
3	transcript:AT3G14205.1(transcript:AT3G14205.1:c.-24C>T),transcript:AT3G14205.2(transcript:AT3G14205.2:c.-1322C>T)	UTR5	4720548	G	A	18	0.62069
3	transcript:AT3G06355.1(dist=15947),transcript:AT3G42050.1(dist=12472)	intergenic	14216023	T	C	60	0.618557
3	transcript:AT3G06055.1(dist=5018),transcript:AT3G30705.1(dist=24126)	intergenic	12247493	T	C	42	0.617647
3	transcript:AT3G43150.1	exonic	15144060	T	C	40	0.615385
3	transcript:AT3G32980.1(dist=317385),transcript:AT3G06315.1(dist=50768)	intergenic	13847483	T	C	59	0.614583
3	transcript:AT3G33520.1(dist=80277),transcript:AT3G41762.1(dist=19582)	intergenic	14175865	G	A	57	0.612903
3	transcript:AT3G30580.1(dist=24542),transcript:AT3G06055.1(dist=49546)	intergenic	12192723	C	T	19	0.612903
3	transcript:AT3G06355.1(dist=14181),transcript:AT3G42050.1(dist=14238)	intergenic	14214257	A	G	60	0.612245
3	transcript:AT3G32980.1(dist=173213),transcript:AT3G06315.1(dist=194940)	intergenic	13703311	A	G	41	0.61194
3	transcript:AT3G32980.1(dist=182247),transcript:AT3G06315.1(dist=185906)	intergenic	13712345	G	A	39	0.609375
3	transcript:AT3G43150.1	exonic	15144111	G	A	39	0.609375
3	transcript:AT3G06355.1(dist=14247),transcript:AT3G42050.1(dist=14172)	intergenic	14214323	G	A	56	0.608696
3	transcript:AT3G43860.2(dist=6190),transcript:AT3G43870.1(dist=11997)	intergenic	15716179	T	C	56	0.608696
3	transcript:AT3G43860.2(dist=5042),transcript:AT3G43870.1(dist=13145)	intergenic	15715031	A	G	54	0.606742
3	transcript:AT3G06295.1	upstream	13482398	C	T	27	0.6
3	transcript:AT3G32200.1(dist=20254),transcript:AT3G32260.1(dist=27387)	intergenic	13191781	C	T	60	0.594059
3	transcript:AT3G43150.1	exonic	15143997	T	C	35	0.59322
3	transcript:AT3G32200.1(dist=20167),transcript:AT3G32260.1(dist=27474)	intergenic	13191694	A	G	60	0.588235
3	transcript:AT3G43150.1	exonic	15144003	C	T	34	0.586207
3	transcript:AT3G06585.1(dist=8476),transcript:AT3G43400.1(dist=31320)	intergenic	15300816	C	T	58	0.585859
3	transcript:AT3G48310.1	exonic	17889321	G	A	24	0.585366
3	transcript:AT3G32200.1(dist=17087),transcript:AT3G32260.1(dist=30554)	intergenic	13188614	G	A	31	0.584906
3	transcript:AT3G43300.3(dist=13614),transcript:AT3G43340.1(dist=25966)	intergenic	15258895	G	A	38	0.584615
3	transcript:AT3G09600.1(transcript:AT3G09600.1:c.*192G>A),transcript:AT3G09600.2(transcript:AT3G09600.2:c.*262G>A),transcript:AT3G09600.3(transcript:AT3G09600.3:c.*192G>A),transcript:AT3G09600.4(transcript:AT3G09600.4:c.*446G>A),transcript:AT3G09600.5(transcript:AT3G09600.5:c.*262G>A),transcript:AT3G09600.6(transcript:AT3G09600.6:c.*535G>A),transcript:AT3G09600.7(transcript:AT3G09600.7:c.*465G>A),…	UTR3	2948735	G	A	21	0.583333
3	transcript:AT3G32980.1(dist=66947),transcript:AT3G06315.1(dist=301206)	intergenic	13597045	G	A	44	0.578947
3	transcript:AT3G29780.1(dist=14435),transcript:AT3G29790.1(dist=6421)	intergenic	11686674	C	T	22	0.578947
3	transcript:AT3G43150.1	exonic	15143977	T	C	30	0.576923
3	transcript:AT3G32980.1(dist=188289),transcript:AT3G06315.1(dist=179864)	intergenic	13718387	G	A	36	0.571429
3	transcript:AT3G43150.1	exonic	15143974	C	T	32	0.571429
3	transcript:AT3G06355.1(dist=10903),transcript:AT3G42050.1(dist=17516)	intergenic	14210979	T	C	46	0.567901
3	transcript:AT3G43150.1	exonic	15143981	A	G	30	0.566038
3	transcript:AT3G06055.1(dist=8583),transcript:AT3G30705.1(dist=20561)	intergenic	12251058	C	T	49	0.563218
3	transcript:AT3G32980.1(dist=182150),transcript:AT3G06315.1(dist=186003)	intergenic	13712248	A	G	46	0.560976
3	transcript:AT3G06585.1(dist=8466),transcript:AT3G43400.1(dist=31330)	intergenic	15300806	T	C	52	0.55914
3	transcript:AT3G06385.1(dist=47539),transcript:AT3G42473.1(dist=19764)	intergenic	14587316	A	G	38	0.558824
3	transcript:AT3G13510.1(transcript:AT3G13510.1:c.*213G>A)	UTR3	4405954	G	A	19	0.558824
3	transcript:AT3G02090.1,transcript:AT3G02090.2	intronic	368175	C	T	24	0.55814
3	transcript:AT3G43148.1	intronic	15140964	T	C	39	0.557143
3	transcript:AT3G30805.1(dist=6707),transcript:AT3G30820.1(dist=33211)	intergenic	12496632	C	T	20	0.555556
3	transcript:AT3G32980.1(dist=155848),transcript:AT3G06315.1(dist=212305)	intergenic	13685946	A	G	15	0.555556
3	transcript:AT3G44265.1(dist=4965),transcript:AT3G44280.1(dist=7304)	intergenic	15961211	C	T	15	0.555556
3	transcript:AT3G32200.1(dist=20306),transcript:AT3G32260.1(dist=27335)	intergenic	13191833	G	A	51	0.554348
3	transcript:AT3G32980.1(dist=66549),transcript:AT3G06315.1(dist=301604)	intergenic	13596647	G	A	41	0.554054
3	transcript:AT3G32980.1(dist=66531),transcript:AT3G06315.1(dist=301622)	intergenic	13596629	A	G	36	0.553846
3	transcript:AT3G43150.1	exonic	15144211	A	G	36	0.553846
3	transcript:AT3G06385.1(dist=47551),transcript:AT3G42473.1(dist=19752)	intergenic	14587328	G	A	37	0.552239
3	transcript:AT3G43150.1	exonic	15144159	C	T	37	0.552239
3	transcript:AT3G43150.1	intronic	15143947	A	G	32	0.551724
3	transcript:AT3G30165.1(dist=11280),transcript:AT3G30180.1(dist=1255)	intergenic	11809471	C	T	16	0.551724
3	transcript:AT3G30580.1(dist=46187),transcript:AT3G06055.1(dist=27901)	intergenic	12214368	T	C	38	0.550725
3	transcript:AT3G15590.1(dist=1700),transcript:AT3G15605.2(dist=7604)	intergenic	5279719	T	C	39	0.549296
3	transcript:AT3G43150.1	exonic	15144175	G	A	34	0.548387
3	transcript:AT3G43150.1	downstream	15144489	A	G	34	0.548387
3	transcript:AT3G15590.1,transcript:AT3G15590.2	upstream	5278367	T	C	40	0.547945
3	transcript:AT3G43860.2(dist=5452),transcript:AT3G43870.1(dist=12735)	intergenic	15715441	T	C	46	0.547619
3	transcript:AT3G06385.1(dist=47652),transcript:AT3G42473.1(dist=19651)	intergenic	14587429	T	C	41	0.546667
3	transcript:AT3G31402.1,transcript:AT3G31402.2	exonic	12771726	C	T	24	0.545455
3	transcript:AT3G32980.1(dist=241853),transcript:AT3G06315.1(dist=126300)	intergenic	13771951	T	C	57	0.542857
3	transcript:AT3G43150.1	downstream	15144504	T	C	33	0.540984
3	transcript:AT3G10180.1,transcript:AT3G10180.2	intronic	3154224	G	A	20	0.540541
3	transcript:AT3G29765.1(dist=2698),transcript:AT3G29785.1(dist=12582)	intergenic	11599775	A	G	20	0.540541
3	transcript:AT3G44190.1,transcript:AT3G44190.2	exonic	15902454	C	T	20	0.540541
3	transcript:AT3G43860.2(dist=9965),transcript:AT3G43870.1(dist=8222)	intergenic	15719954	T	C	41	0.539474
3	transcript:AT3G32200.1(dist=18874),transcript:AT3G32260.1(dist=28767)	intergenic	13190401	T	C	43	0.5375
3	transcript:AT3G43150.1	exonic	15144160	T	C	36	0.537313
3	transcript:AT3G42390.1	downstream	14517873	C	T	15	0.535714
3	transcript:AT3G15590.1(dist=1691),transcript:AT3G15605.2(dist=7613)	intergenic	5279710	A	G	38	0.535211
3	transcript:AT3G50520.1	exonic	18748076	G	A	23	0.534884
3	transcript:AT3G06635.1(dist=3561),transcript:AT3G43540.2(dist=15854)	intergenic	15414806	G	A	31	0.534483
3	transcript:AT3G43300.3(dist=12955),transcript:AT3G43340.1(dist=26625)	intergenic	15258236	T	C	31	0.534483
3	transcript:AT3G42160.1	exonic	14314851	C	T	31	0.534483
3	transcript:AT3G06355.1(dist=24774),transcript:AT3G42050.1(dist=3645)	intergenic	14224850	T	C	48	0.533333
3	transcript:AT3G32200.1(dist=17174),transcript:AT3G32260.1(dist=30467)	intergenic	13188701	C	T	32	0.533333
3	transcript:AT3G13100.1,transcript:AT3G13100.2	exonic	4212531	G	A	24	0.533333
3	transcript:AT3G26180.1,transcript:AT3G26180.2	downstream	9577560	C	T	24	0.533333
3	transcript:AT3G15354.1,transcript:AT3G15354.3,transcript:AT3G15354.4,transcript:AT3G15354.5	exonic	5169944	G	A	16	0.533333
3	transcript:AT3G06385.1(dist=47687),transcript:AT3G42473.1(dist=19616)	intergenic	14587464	A	G	43	0.530864
3	transcript:AT3G06355.1(dist=13436),transcript:AT3G42050.1(dist=14983)	intergenic	14213512	C	T	36	0.529412
3	transcript:AT3G43300.3(dist=13201),transcript:AT3G43340.1(dist=26379)	intergenic	15258482	T	C	27	0.529412
3	transcript:AT3G43150.1	downstream	15144481	A	G	38	0.527778
3	transcript:AT3G30580.1(dist=21352),transcript:AT3G06055.1(dist=52736)	intergenic	12189533	C	T	19	0.527778
3	transcript:AT3G43860.2(dist=5300),transcript:AT3G43870.1(dist=12887)	intergenic	15715289	T	C	50	0.526316
3	transcript:AT3G42160.1	exonic	14314833	T	C	31	0.525424
3	transcript:AT3G43860.2(dist=5492),transcript:AT3G43870.1(dist=12695)	intergenic	15715481	C	T	52	0.525253
3	transcript:AT3G33520.1(dist=76956),transcript:AT3G41762.1(dist=22903)	intergenic	14172544	C	T	33	0.52381
3	transcript:AT3G15590.1(dist=7932),transcript:AT3G15605.2(dist=1372)	intergenic	5285951	A	G	36	0.521739
3	transcript:AT3G32980.1(dist=336828),transcript:AT3G06315.1(dist=31325)	intergenic	13866926	C	T	24	0.521739
3	transcript:AT3G43148.1	intronic	15140986	G	A	37	0.521127
3	transcript:AT3G15605.1,transcript:AT3G15605.2;transcript:AT3G15604.1	upstream;downstream	5286430	A	G	37	0.521127
3	transcript:AT3G15590.1(dist=5406),transcript:AT3G15605.2(dist=3898)	intergenic	5283425	A	G	39	0.52
3	transcript:AT3G32980.1(dist=283245),transcript:AT3G06315.1(dist=84908)	intergenic	13813343	A	G	39	0.52
3	transcript:AT3G43300.3(dist=13389),transcript:AT3G43340.1(dist=26191)	intergenic	15258670	C	T	26	0.52
3	transcript:AT3G42160.1	exonic	14314912	T	C	29	0.517857
3	transcript:AT3G32980.1(dist=173184),transcript:AT3G06315.1(dist=194969)	intergenic	13703282	C	T	29	0.517857
3	transcript:AT3G42160.1	exonic	14314936	C	T	29	0.517857
3	transcript:AT3G06055.1(dist=9160),transcript:AT3G30705.1(dist=19984)	intergenic	12251635	C	T	30	0.517241
3	transcript:AT3G06055.1(dist=5096),transcript:AT3G30705.1(dist=24048)	intergenic	12247571	A	G	32	0.516129
3	transcript:AT3G32200.1(dist=18969),transcript:AT3G32260.1(dist=28672)	intergenic	13190496	C	T	49	0.515789
3	transcript:AT3G42473.1	exonic	14607742	C	T	17	0.515152
3	transcript:AT3G43150.1	downstream	15144562	T	C	35	0.514706
3	transcript:AT3G09560.1,transcript:AT3G09560.2,transcript:AT3G09560.3,transcript:AT3G09560.4	exonic	2937006	G	A	18	0.514286
3	transcript:AT3G59240.1	exonic	21898759	G	A	18	0.514286
3	transcript:AT3G26440.1,transcript:AT3G26440.2,transcript:AT3G26440.3,transcript:AT3G26440.4,transcript:AT3G26440.5,transcript:AT3G26440.6;transcript:AT3G26420.1,transcript:AT3G26430.1	upstream;downstream	9676025	C	T	18	0.514286
3	transcript:AT3G47300.1(dist=6651),transcript:AT3G47340.1(dist=1566)	intergenic	17436274	C	T	18	0.514286
3	transcript:AT3G32980.1(dist=317285),transcript:AT3G06315.1(dist=50868)	intergenic	13847383	C	T	37	0.513889
3	transcript:AT3G42310.1(dist=14295),transcript:AT3G42390.1(dist=42229)	intergenic	14475792	G	A	38	0.513514
3	transcript:AT3G25480.1(dist=2714),transcript:AT3G25490.1(dist=2363)	intergenic	9239362	C	T	19	0.513514
3	transcript:AT3G33520.1(dist=92778),transcript:AT3G41762.1(dist=7081)	intergenic	14188366	T	C	21	0.512195
3	transcript:AT3G32200.1(dist=18933),transcript:AT3G32260.1(dist=28708)	intergenic	13190460	G	A	46	0.511111
3	transcript:AT3G26510.1(transcript:AT3G26510.1:c.*621G>A),transcript:AT3G26510.4(transcript:AT3G26510.4:c.*560G>A),transcript:AT3G26510.5(transcript:AT3G26510.5:c.*810G>A),transcript:AT3G26510.6(transcript:AT3G26510.6:c.*871G>A),transcript:AT3G26510.7(transcript:AT3G26510.7:c.*621G>A)	UTR3	9711015	C	T	24	0.510638
3	transcript:AT3G32980.1(dist=336826),transcript:AT3G06315.1(dist=31327)	intergenic	13866924	C	T	24	0.510638
3	transcript:AT3G43860.2(dist=6449),transcript:AT3G43870.1(dist=11738)	intergenic	15716438	T	C	26	0.509804
3	transcript:AT3G30580.1(dist=36383),transcript:AT3G06055.1(dist=37705)	intergenic	12204564	T	C	30	0.508475
3	transcript:AT3G32200.1(dist=18809),transcript:AT3G32260.1(dist=28832)	intergenic	13190336	A	G	30	0.508475
3	transcript:AT3G32200.1(dist=18826),transcript:AT3G32260.1(dist=28815)	intergenic	13190353	C	T	30	0.508475
3	transcript:AT3G43148.1	intronic	15141132	C	T	33	0.507692
3	transcript:AT3G15590.1,transcript:AT3G15590.2	upstream	5278291	T	C	34	0.507463
3	transcript:AT3G43150.1	downstream	15144775	T	C	35	0.507246
3	transcript:AT3G15590.1(dist=2520),transcript:AT3G15605.2(dist=6784)	intergenic	5280539	C	T	35	0.507246
3	transcript:AT3G43148.1	intronic	15141097	A	G	37	0.506849
3	transcript:AT3G42310.1(dist=14376),transcript:AT3G42390.1(dist=42148)	intergenic	14475873	A	G	42	0.506024
3	transcript:AT3G42310.1(dist=14649),transcript:AT3G42390.1(dist=41875)	intergenic	14476146	G	A	36	0.5
3	transcript:AT3G06385.1(dist=47513),transcript:AT3G42473.1(dist=19790)	intergenic	14587290	G	A	35	0.5
3	transcript:AT3G43148.1	intronic	15141151	A	G	35	0.5
3	transcript:AT3G15590.1(dist=3355),transcript:AT3G15605.2(dist=5949)	intergenic	5281374	C	T	34	0.5
3	transcript:AT3G43148.1	intronic	15141144	C	T	34	0.5
3	transcript:AT3G15590.1,transcript:AT3G15590.2	upstream	5278262	T	C	31	0.5
3	transcript:AT3G06055.1(dist=6098),transcript:AT3G30705.1(dist=23046)	intergenic	12248573	T	C	27	0.5
3	transcript:AT3G44330.1	upstream	16006048	C	T	21	0.5
3	transcript:AT3G47570.1	exonic	17530010	G	A	20	0.5
3	transcript:AT3G18750.1(transcript:AT3G18750.1:c.*59C>T),transcript:AT3G18750.2(transcript:AT3G18750.2:c.*59C>T),transcript:AT3G18750.3(transcript:AT3G18750.3:c.*59C>T),transcript:AT3G18750.4(transcript:AT3G18750.4:c.*59C>T),transcript:AT3G18750.5(transcript:AT3G18750.5:c.*59C>T),transcript:AT3G18750.6(transcript:AT3G18750.6:c.*59C>T)	UTR3	6454248	G	A	18	0.5
3	transcript:AT3G32980.1(dist=336856),transcript:AT3G06315.1(dist=31297)	intergenic	13866954	C	T	18	0.5
3	transcript:AT3G23210.1,transcript:AT3G23210.2	upstream	8285190	G	A	17	0.5
3	transcript:AT3G12460.1	downstream	3953541	G	A	15	0.5
3	transcript:AT3G42310.1(dist=14302),transcript:AT3G42390.1(dist=42222)	intergenic	14475799	A	G	36	0.493151
3	transcript:AT3G06385.1(dist=47507),transcript:AT3G42473.1(dist=19796)	intergenic	14587284	A	G	35	0.492958
3	transcript:AT3G06055.1(dist=3843),transcript:AT3G30705.1(dist=25301)	intergenic	12246318	C	T	35	0.492958
3	transcript:AT3G15590.1,transcript:AT3G15590.2	upstream	5278494	T	C	34	0.492754
3	transcript:AT3G43150.1	downstream	15144786	C	T	34	0.492754
3	transcript:AT3G43150.1	downstream	15144691	C	T	31	0.492063
3	transcript:AT3G32980.1(dist=63398),transcript:AT3G06315.1(dist=304755)	intergenic	13593496	G	A	28	0.491228
3	transcript:AT3G15590.1(dist=2402),transcript:AT3G15605.2(dist=6902)	intergenic	5280421	T	C	28	0.491228
3	transcript:AT3G43300.3(dist=13480),transcript:AT3G43340.1(dist=26100)	intergenic	15258761	A	G	26	0.490566
3	transcript:AT3G32330.1	downstream	13277976	C	T	24	0.489796
3	transcript:AT3G06635.1(dist=3529),transcript:AT3G43540.2(dist=15886)	intergenic	15414774	A	G	23	0.489362
3	transcript:AT3G32980.1(dist=285927),transcript:AT3G06315.1(dist=82226)	intergenic	13816025	T	C	45	0.48913
3	transcript:AT3G06055.1(dist=5458),transcript:AT3G30705.1(dist=23686)	intergenic	12247933	A	G	22	0.488889
3	transcript:AT3G32980.1(dist=313585),transcript:AT3G06315.1(dist=54568)	intergenic	13843683	G	A	43	0.488636
3	transcript:AT3G43300.3(dist=14510),transcript:AT3G43340.1(dist=25070)	intergenic	15259791	G	A	20	0.487805
3	transcript:AT3G32980.1(dist=160293),transcript:AT3G06315.1(dist=207860)	intergenic	13690391	A	G	20	0.487805
3	transcript:AT3G42060.1(dist=16194),transcript:AT3G42075.1(dist=27468)	intergenic	14270463	C	T	20	0.487805
3	transcript:AT3G15590.1(dist=1590),transcript:AT3G15605.2(dist=7714)	intergenic	5279609	G	A	38	0.487179
3	transcript:AT3G15590.1(dist=6502),transcript:AT3G15605.2(dist=2802)	intergenic	5284521	G	A	37	0.486842
3	transcript:AT3G30580.1(dist=36192),transcript:AT3G06055.1(dist=37896)	intergenic	12204373	A	G	36	0.486486
3	transcript:AT3G57060.1(transcript:AT3G57060.1:c.*69C>T),transcript:AT3G57060.2(transcript:AT3G57060.2:c.*69C>T),transcript:AT3G57060.3(transcript:AT3G57060.3:c.*69C>T)	UTR3	21115009	G	A	18	0.486486
3	transcript:AT3G43148.1(transcript:AT3G43148.1:exon4:c.488-2A>G)	splicing	15141159	A	G	35	0.486111
3	transcript:AT3G43148.1	intronic	15141087	T	C	34	0.485714
3	transcript:AT3G06055.1(dist=3982),transcript:AT3G30705.1(dist=25162)	intergenic	12246457	A	G	17	0.485714
3	transcript:AT3G15590.1(dist=1606),transcript:AT3G15605.2(dist=7698)	intergenic	5279625	T	C	33	0.485294
3	transcript:AT3G43150.1	downstream	15144644	C	T	33	0.485294
3	transcript:AT3G06055.1(dist=3636),transcript:AT3G30705.1(dist=25508)	intergenic	12246111	C	T	48	0.484848
3	transcript:AT3G42310.1(dist=14622),transcript:AT3G42390.1(dist=41902)	intergenic	14476119	T	C	31	0.484375
3	transcript:AT3G06385.1(dist=47414),transcript:AT3G42473.1(dist=19889)	intergenic	14587191	C	T	31	0.484375
3	transcript:AT3G06055.1(dist=10146),transcript:AT3G30705.1(dist=18998)	intergenic	12252621	C	T	45	0.483871
3	transcript:AT3G43148.1	exonic	15141265	T	C	28	0.482759
3	transcript:AT3G43300.3(dist=6716),transcript:AT3G43340.1(dist=32864)	intergenic	15251997	A	G	28	0.482759
3	transcript:AT3G15590.1(dist=2360),transcript:AT3G15605.2(dist=6944)	intergenic	5280379	A	G	27	0.482143
3	transcript:AT3G15590.1(dist=2265),transcript:AT3G15605.2(dist=7039)	intergenic	5280284	C	T	24	0.48
3	transcript:AT3G43148.1	exonic	15141163	A	G	35	0.479452
3	transcript:AT3G43300.3(dist=10377),transcript:AT3G43340.1(dist=29203)	intergenic	15255658	A	G	23	0.479167
3	transcript:AT3G43148.1	exonic	15141179	C	T	34	0.478873
3	transcript:AT3G43300.3(dist=10260),transcript:AT3G43340.1(dist=29320)	intergenic	15255541	G	A	33	0.478261
3	transcript:AT3G44703.2(dist=4582),transcript:AT3G44710.1(dist=2546)	intergenic	16249256	C	T	22	0.478261
3	transcript:AT3G06055.1(dist=10105),transcript:AT3G30705.1(dist=19039)	intergenic	12252580	C	T	42	0.477273
3	transcript:AT3G06385.1(dist=47366),transcript:AT3G42473.1(dist=19937)	intergenic	14587143	T	C	31	0.476923
3	transcript:AT3G32980.1(dist=57122),transcript:AT3G06315.1(dist=311031)	intergenic	13587220	T	C	50	0.47619
3	transcript:AT3G32980.1(dist=169619),transcript:AT3G06315.1(dist=198534)	intergenic	13699717	A	G	30	0.47619
3	transcript:AT3G43300.3(dist=13419),transcript:AT3G43340.1(dist=26161)	intergenic	15258700	A	G	20	0.47619
3	transcript:AT3G30580.1(dist=11225),transcript:AT3G06055.1(dist=62863)	intergenic	12179406	C	T	20	0.47619
3	transcript:AT3G12280.1,transcript:AT3G12280.2	exonic	3915850	G	A	19	0.475
3	transcript:AT3G42310.1(dist=14462),transcript:AT3G42390.1(dist=42062)	intergenic	14475959	G	A	36	0.473684
3	transcript:AT3G43150.1	exonic	15144310	G	A	27	0.473684
3	transcript:AT3G31430.1(dist=36035),transcript:AT3G31550.1(dist=3377)	intergenic	12832906	C	T	18	0.473684
3	transcript:AT3G44150.1	exonic	15887658	C	T	18	0.473684
3	transcript:AT3G42310.1(dist=14582),transcript:AT3G42390.1(dist=41942)	intergenic	14476079	C	T	26	0.472727
3	transcript:AT3G30580.1(dist=36215),transcript:AT3G06055.1(dist=37873)	intergenic	12204396	G	A	34	0.472222
3	transcript:AT3G29765.1(dist=2713),transcript:AT3G29785.1(dist=12567)	intergenic	11599790	T	C	17	0.472222
3	transcript:AT3G30580.1(dist=36156),transcript:AT3G06055.1(dist=37932)	intergenic	12204337	G	A	32	0.470588
3	transcript:AT3G26580.1	exonic	9759148	C	T	15	0.46875
3	transcript:AT3G43860.2(dist=5903),transcript:AT3G43870.1(dist=12284)	intergenic	15715892	A	G	29	0.467742
3	transcript:AT3G43148.1	exonic	15140745	C	T	36	0.467532
3	transcript:AT3G06585.1(dist=8489),transcript:AT3G43400.1(dist=31307)	intergenic	15300829	C	T	43	0.467391
3	transcript:AT3G06155.1(dist=7563),transcript:AT3G30840.1(dist=6474)	intergenic	12581978	G	A	28	0.466667
3	transcript:AT3G43148.1	exonic	15141271	T	C	28	0.466667
3	transcript:AT3G06205.1(dist=12091),transcript:AT3G06215.1(dist=10681)	intergenic	12893584	G	A	34	0.465753
3	transcript:AT3G10113.1	exonic	3118275	G	A	20	0.465116
3	transcript:AT3G22100.1(dist=2628),transcript:AT3G22104.1(dist=2245)	intergenic	7787097	G	A	20	0.465116
3	transcript:AT3G32980.1(dist=169472),transcript:AT3G06315.1(dist=198681)	intergenic	13699570	G	A	20	0.465116
3	transcript:AT3G32980.1(dist=160273),transcript:AT3G06315.1(dist=207880)	intergenic	13690371	C	T	20	0.465116
3	transcript:AT3G43150.1(transcript:AT3G43150.1:c.*9T>C)	UTR3	15144354	T	C	26	0.464286
3	transcript:AT3G06395.1	upstream	14657394	C	T	19	0.463415
3	transcript:AT3G06055.1(dist=8038),transcript:AT3G30705.1(dist=21106)	intergenic	12250513	C	T	31	0.462687
3	transcript:AT3G32960.1(dist=22344),transcript:AT3G32980.1(dist=3312)	intergenic	13522759	G	A	24	0.461538
3	transcript:AT3G06385.1(dist=47435),transcript:AT3G42473.1(dist=19868)	intergenic	14587212	A	G	29	0.460317
3	transcript:AT3G43148.1	exonic	15140815	T	C	34	0.459459
3	transcript:AT3G06635.1(dist=3668),transcript:AT3G43540.2(dist=15747)	intergenic	15414913	C	T	34	0.459459
3	transcript:AT3G24620.1(dist=3720),transcript:AT3G24630.2(dist=1212)	intergenic	8986623	C	T	17	0.459459
3	transcript:AT3G29830.2(dist=1515),transcript:AT3G29970.2(dist=4835)	intergenic	11740362	C	T	17	0.459459
3	transcript:AT3G43148.1	exonic	15141273	C	T	28	0.459016
3	transcript:AT3G43150.1	downstream	15144675	G	A	33	0.458333
3	transcript:AT3G33520.1(dist=77018),transcript:AT3G41762.1(dist=22841)	intergenic	14172606	T	C	33	0.458333
3	transcript:AT3G43150.1	downstream	15144670	T	C	33	0.458333
3	transcript:AT3G43150.1	downstream	15144673	G	A	32	0.457143
3	transcript:AT3G49810.1	upstream	18477593	G	A	16	0.457143
3	transcript:AT3G42960.1(dist=8885),transcript:AT3G42990.1(dist=1784)	intergenic	15028570	C	T	16	0.457143
3	transcript:AT3G45090.1,transcript:AT3G45090.2	exonic	16493747	C	T	16	0.457143
3	transcript:AT3G06385.1(dist=47494),transcript:AT3G42473.1(dist=19809)	intergenic	14587271	G	A	31	0.455882
3	transcript:AT3G06385.1(dist=47495),transcript:AT3G42473.1(dist=19808)	intergenic	14587272	A	G	31	0.455882
3	transcript:AT3G06635.1(dist=3862),transcript:AT3G43540.2(dist=15553)	intergenic	15415107	C	T	31	0.455882
3	transcript:AT3G42310.1(dist=14442),transcript:AT3G42390.1(dist=42082)	intergenic	14475939	A	G	35	0.454545
3	transcript:AT3G46500.1,transcript:AT3G46500.10,transcript:AT3G46500.2,transcript:AT3G46500.3,transcript:AT3G46500.4,transcript:AT3G46500.5,transcript:AT3G46500.6,transcript:AT3G46500.7,transcript:AT3G46500.8,transcript:AT3G46500.9	exonic	17121476	C	T	20	0.454545
3	transcript:AT3G06385.1(dist=47743),transcript:AT3G42473.1(dist=19560)	intergenic	14587520	G	A	28	0.451613
3	transcript:AT3G43150.1	exonic	15144280	A	G	28	0.451613
3	transcript:AT3G43150.1	downstream	15144799	G	A	32	0.450704
3	transcript:AT3G43148.1	intronic	15140395	T	C	27	0.45
3	transcript:AT3G06055.1(dist=9413),transcript:AT3G30705.1(dist=19731)	intergenic	12251888	C	T	31	0.449275
3	transcript:AT3G32980.1(dist=191557),transcript:AT3G06315.1(dist=176596)	intergenic	13721655	G	A	22	0.44898
3	transcript:AT3G42310.1(dist=14550),transcript:AT3G42390.1(dist=41974)	intergenic	14476047	A	G	26	0.448276
3	transcript:AT3G32980.1(dist=308764),transcript:AT3G06315.1(dist=59389)	intergenic	13838862	T	C	43	0.447917
3	transcript:AT3G43150.1	downstream	15144797	T	C	30	0.447761
3	transcript:AT3G07235.1	ncRNA_exonic	16766891	C	T	17	0.447368
3	transcript:AT3G21330.1	exonic	7508287	G	A	21	0.446809
3	transcript:AT3G30580.1(dist=46278),transcript:AT3G06055.1(dist=27810)	intergenic	12214459	C	T	21	0.446809
3	transcript:AT3G43300.3(dist=7724),transcript:AT3G43340.1(dist=31856)	intergenic	15253005	C	T	21	0.446809
3	transcript:AT3G32980.1(dist=264349),transcript:AT3G06315.1(dist=103804)	intergenic	13794447	T	C	25	0.446429
3	transcript:AT3G42310.1(dist=14554),transcript:AT3G42390.1(dist=41970)	intergenic	14476051	A	G	25	0.446429
3	transcript:AT3G43148.1	exonic	15141298	A	G	25	0.446429
3	transcript:AT3G43150.1	downstream	15144573	C	T	28	0.444444
3	transcript:AT3G43150.1	downstream	15144575	C	T	28	0.444444
3	transcript:AT3G42160.1(transcript:AT3G42160.1:exon2:c.72-1G>A)	splicing	14314791	G	A	24	0.444444
3	transcript:AT3G42160.1	intronic	14314775	A	G	24	0.444444
3	transcript:AT3G42160.1	exonic	14314792	C	T	24	0.444444
3	transcript:AT3G43300.3(dist=14546),transcript:AT3G43340.1(dist=25034)	intergenic	15259827	A	G	20	0.444444
3	transcript:AT3G06585.1(dist=13111),transcript:AT3G43400.1(dist=26685)	intergenic	15305451	A	G	20	0.444444
3	transcript:AT3G31430.1(dist=7873),transcript:AT3G31550.1(dist=31539)	intergenic	12804744	C	T	16	0.444444
3	transcript:AT3G32200.1(dist=20281),transcript:AT3G32260.1(dist=27360)	intergenic	13191808	A	G	43	0.443299
3	transcript:AT3G43148.1	exonic	15140713	T	C	31	0.442857
3	transcript:AT3G43148.1	intronic	15141063	T	C	31	0.442857
3	transcript:AT3G42310.1(dist=14497),transcript:AT3G42390.1(dist=42027)	intergenic	14475994	C	T	31	0.442857
3	transcript:AT3G15590.1(dist=8242),transcript:AT3G15605.2(dist=1062)	intergenic	5286261	G	A	27	0.442623
3	transcript:AT3G43150.1	downstream	15144717	G	A	27	0.442623
3	transcript:AT3G42310.1(dist=14207),transcript:AT3G42390.1(dist=42317)	intergenic	14475704	T	C	27	0.442623
3	transcript:AT3G32980.1(dist=241978),transcript:AT3G06315.1(dist=126175)	intergenic	13772076	G	A	52	0.440678
3	transcript:AT3G43150.1;transcript:AT3G43148.1	upstream;downstream	15143680	C	T	26	0.440678
3	transcript:AT3G42310.1(dist=14726),transcript:AT3G42390.1(dist=41798)	intergenic	14476223	A	G	33	0.44
3	transcript:AT3G43148.1	intronic	15140380	A	G	22	0.44
3	transcript:AT3G33520.1(dist=87684),transcript:AT3G41762.1(dist=12175)	intergenic	14183272	G	A	29	0.439394
3	transcript:AT3G43150.1	downstream	15145076	T	C	29	0.439394
3	transcript:AT3G43150.1	downstream	15144533	A	G	29	0.439394
3	transcript:AT3G06635.1(dist=3826),transcript:AT3G43540.2(dist=15589)	intergenic	15415071	T	C	36	0.439024
3	transcript:AT3G42310.1(dist=14540),transcript:AT3G42390.1(dist=41984)	intergenic	14476037	T	C	25	0.438596
3	transcript:AT3G43150.1	downstream	15145292	A	G	25	0.438596
3	transcript:AT3G32200.1(dist=20398),transcript:AT3G32260.1(dist=27243)	intergenic	13191925	T	C	32	0.438356
3	transcript:AT3G32980.1(dist=283154),transcript:AT3G06315.1(dist=84999)	intergenic	13813252	C	T	31	0.43662
3	transcript:AT3G43150.1	downstream	15145268	A	G	24	0.436364
3	transcript:AT3G22770.1	exonic	8048097	G	A	17	0.435897
3	transcript:AT3G33520.1(dist=92779),transcript:AT3G41762.1(dist=7080)	intergenic	14188367	A	G	17	0.435897
3	transcript:AT3G43150.1	downstream	15144703	A	G	27	0.435484
3	transcript:AT3G06055.1(dist=10665),transcript:AT3G30705.1(dist=18479)	intergenic	12253140	C	T	30	0.434783
3	transcript:AT3G43148.1	intronic	15140374	C	T	23	0.433962
3	transcript:AT3G32980.1(dist=331265),transcript:AT3G06315.1(dist=36888)	intergenic	13861363	T	C	59	0.433824
3	transcript:AT3G06635.1(dist=3827),transcript:AT3G43540.2(dist=15588)	intergenic	15415072	C	T	36	0.433735
3	transcript:AT3G06355.1(dist=24536),transcript:AT3G42050.1(dist=3883)	intergenic	14224612	T	C	52	0.433333
3	transcript:AT3G42310.1(dist=14204),transcript:AT3G42390.1(dist=42320)	intergenic	14475701	A	G	26	0.433333
3	transcript:AT3G43148.1	exonic	15140758	G	A	29	0.432836
3	transcript:AT3G43150.1	downstream	15145088	T	C	29	0.432836
3	transcript:AT3G02540.2(transcript:AT3G02540.2:c.*37G>A)	UTR3	533869	C	T	16	0.432432
3	transcript:AT3G06315.1(dist=50381),transcript:AT3G33187.1(dist=71669)	intergenic	13949018	C	T	16	0.432432
3	transcript:AT3G46960.1,transcript:AT3G46960.2,transcript:AT3G46960.3	exonic	17296872	C	T	16	0.432432
3	transcript:AT3G06355.1(dist=10708),transcript:AT3G42050.1(dist=17711)	intergenic	14210784	T	C	35	0.432099
3	transcript:AT3G06055.1(dist=12464),transcript:AT3G30705.1(dist=16680)	intergenic	12254939	A	G	22	0.431373
3	transcript:AT3G04720.1	downstream	1285003	C	T	22	0.431373
3	transcript:AT3G32980.1(dist=282090),transcript:AT3G06315.1(dist=86063)	intergenic	13812188	T	C	25	0.431034
3	transcript:AT3G32980.1(dist=249277),transcript:AT3G06315.1(dist=118876)	intergenic	13779375	C	T	59	0.430657
3	transcript:AT3G32200.1(dist=20386),transcript:AT3G32260.1(dist=27255)	intergenic	13191913	G	A	34	0.43038
3	transcript:AT3G06355.1(dist=15902),transcript:AT3G42050.1(dist=12517)	intergenic	14215978	A	G	40	0.430108
3	transcript:AT3G15590.1(dist=4950),transcript:AT3G15605.2(dist=4354)	intergenic	5282969	A	G	30	0.428571
3	transcript:AT3G42310.1(dist=14979),transcript:AT3G42390.1(dist=41545)	intergenic	14476476	G	A	27	0.428571
3	transcript:AT3G43860.2(dist=5849),transcript:AT3G43870.1(dist=12338)	intergenic	15715838	T	C	24	0.428571
3	transcript:AT3G06355.1(dist=11936),transcript:AT3G42050.1(dist=16483)	intergenic	14212012	A	G	21	0.428571
3	transcript:AT3G19680.1	exonic	6841008	G	A	15	0.428571
3	transcript:AT3G43160.1	exonic	15166993	A	G	15	0.428571
3	transcript:AT3G45990.1	intronic	16902493	C	T	15	0.428571
3	transcript:AT3G15590.1,transcript:AT3G15590.2	upstream	5278218	T	C	26	0.42623
3	transcript:AT3G32980.1(dist=285899),transcript:AT3G06315.1(dist=82254)	intergenic	13815997	T	C	26	0.42623
3	transcript:AT3G43148.1	intronic	15140451	A	G	26	0.42623
3	transcript:AT3G06385.1(dist=47349),transcript:AT3G42473.1(dist=19954)	intergenic	14587126	C	T	26	0.42623
3	transcript:AT3G43148.1	exonic	15140287	C	T	23	0.425926
3	transcript:AT3G06055.1(dist=3999),transcript:AT3G30705.1(dist=25145)	intergenic	12246474	C	T	17	0.425
3	transcript:AT3G32980.1(dist=244353),transcript:AT3G06315.1(dist=123800)	intergenic	13774451	T	C	28	0.424242
3	transcript:AT3G43300.3(dist=13625),transcript:AT3G43340.1(dist=25955)	intergenic	15258906	C	T	28	0.424242
3	transcript:AT3G42310.1(dist=14539),transcript:AT3G42390.1(dist=41985)	intergenic	14476036	G	A	25	0.423729
3	transcript:AT3G43148.1	intronic	15140447	T	C	25	0.423729
3	transcript:AT3G43148.1	exonic	15140300	A	G	25	0.423729
3	transcript:AT3G06155.1(dist=7463),transcript:AT3G30840.1(dist=6574)	intergenic	12581878	C	T	22	0.423077
3	transcript:AT3G06635.1(dist=3517),transcript:AT3G43540.2(dist=15898)	intergenic	15414762	G	A	19	0.422222
3	transcript:AT3G43150.1	exonic	15143888	A	G	19	0.422222
3	transcript:AT3G06585.1(dist=13091),transcript:AT3G43400.1(dist=26705)	intergenic	15305431	A	G	19	0.422222
3	transcript:AT3G06055.1(dist=10787),transcript:AT3G30705.1(dist=18357)	intergenic	12253262	C	T	27	0.421875
3	transcript:AT3G32980.1(dist=70055),transcript:AT3G06315.1(dist=298098)	intergenic	13600153	G	A	32	0.421053
3	transcript:AT3G42310.1(dist=14749),transcript:AT3G42390.1(dist=41775)	intergenic	14476246	T	C	24	0.421053
3	transcript:AT3G42880.1(dist=23326),transcript:AT3G42940.1(dist=26256)	intergenic	14980357	T	C	24	0.421053
3	transcript:AT3G43148.1	exonic	15140297	C	T	24	0.421053
3	transcript:AT3G10370.1	intronic	3217103	G	A	16	0.421053
3	transcript:AT3G32980.1(dist=191572),transcript:AT3G06315.1(dist=176581)	intergenic	13721670	A	G	16	0.421053
3	transcript:AT3G42880.1(dist=23375),transcript:AT3G42940.1(dist=26207)	intergenic	14980406	T	C	29	0.42029
3	transcript:AT3G15590.1(dist=7684),transcript:AT3G15605.2(dist=1620)	intergenic	5285703	G	A	21	0.42
3	transcript:AT3G43300.3(dist=10402),transcript:AT3G43340.1(dist=29178)	intergenic	15255683	G	A	21	0.42
3	transcript:AT3G30580.1(dist=36086),transcript:AT3G06055.1(dist=38002)	intergenic	12204267	A	G	21	0.42
3	transcript:AT3G42310.1(dist=14994),transcript:AT3G42390.1(dist=41530)	intergenic	14476491	G	A	26	0.419355
3	transcript:AT3G33520.1(dist=87695),transcript:AT3G41762.1(dist=12164)	intergenic	14183283	T	C	26	0.419355
3	transcript:AT3G06635.1(dist=3516),transcript:AT3G43540.2(dist=15899)	intergenic	15414761	G	A	18	0.418605
3	transcript:AT3G32980.1(dist=160298),transcript:AT3G06315.1(dist=207855)	intergenic	13690396	C	T	18	0.418605
3	transcript:AT3G32980.1(dist=277930),transcript:AT3G06315.1(dist=90223)	intergenic	13808028	C	T	23	0.418182
3	transcript:AT3G43150.1	downstream	15145252	C	T	23	0.418182
3	transcript:AT3G06585.1(dist=9440),transcript:AT3G43400.1(dist=30356)	intergenic	15301780	G	A	28	0.41791
3	transcript:AT3G06635.1(dist=3869),transcript:AT3G43540.2(dist=15546)	intergenic	15415114	A	G	28	0.41791
3	transcript:AT3G43300.3(dist=6613),transcript:AT3G43340.1(dist=32967)	intergenic	15251894	C	T	28	0.41791
3	transcript:AT3G32980.1(dist=263155),transcript:AT3G06315.1(dist=104998)	intergenic	13793253	T	C	33	0.417722
3	transcript:AT3G06055.1(dist=3565),transcript:AT3G30705.1(dist=25579)	intergenic	12246040	C	T	38	0.417582
3	transcript:AT3G32980.1(dist=339533),transcript:AT3G06315.1(dist=28620)	intergenic	13869631	C	T	58	0.417266
3	transcript:AT3G06355.1(dist=22630),transcript:AT3G42050.1(dist=5789)	intergenic	14222706	A	G	60	0.416667
3	transcript:AT3G32980.1(dist=182228),transcript:AT3G06315.1(dist=185925)	intergenic	13712326	A	G	30	0.416667
3	transcript:AT3G06585.1(dist=9462),transcript:AT3G43400.1(dist=30334)	intergenic	15301802	G	A	25	0.416667
3	transcript:AT3G32980.1(dist=168505),transcript:AT3G06315.1(dist=199648)	intergenic	13698603	C	T	51	0.414634
3	transcript:AT3G32980.1(dist=220841),transcript:AT3G06315.1(dist=147312)	intergenic	13750939	C	T	51	0.414634
3	transcript:AT3G06355.1(dist=18474),transcript:AT3G42050.1(dist=9945)	intergenic	14218550	T	C	34	0.414634
3	transcript:AT3G43300.3(dist=9514),transcript:AT3G43340.1(dist=30066)	intergenic	15254795	A	G	17	0.414634
3	transcript:AT3G45770.1(dist=4320),transcript:AT3G45780.1(dist=4451)	intergenic	16812270	C	T	17	0.414634
3	transcript:AT3G43148.1	intronic	15140458	G	A	24	0.413793
3	transcript:AT3G42880.1(dist=23295),transcript:AT3G42940.1(dist=26287)	intergenic	14980326	T	C	24	0.413793
3	transcript:AT3G06055.1(dist=3566),transcript:AT3G30705.1(dist=25578)	intergenic	12246041	C	T	38	0.413043
3	transcript:AT3G43148.1	exonic	15140757	C	T	28	0.411765
3	transcript:AT3G32980.1(dist=336631),transcript:AT3G06315.1(dist=31522)	intergenic	13866729	G	A	37	0.411111
3	transcript:AT3G43148.1	intronic	15140476	G	A	23	0.410714
3	transcript:AT3G32980.1(dist=331062),transcript:AT3G06315.1(dist=37091)	intergenic	13861160	G	A	16	0.410256
3	transcript:AT3G33520.1(dist=93732),transcript:AT3G41762.1(dist=6127)	intergenic	14189320	A	G	16	0.410256
3	transcript:AT3G24600.1	exonic	8973048	C	T	16	0.410256
3	transcript:AT3G28360.1	exonic	10613047	C	T	16	0.410256
3	transcript:AT3G32980.1(dist=244920),transcript:AT3G06315.1(dist=123233)	intergenic	13775018	C	T	25	0.409836
3	transcript:AT3G32980.1(dist=270628),transcript:AT3G06315.1(dist=97525)	intergenic	13800726	C	T	27	0.409091
3	transcript:AT3G15590.1,transcript:AT3G15590.2	upstream	5278560	T	C	31	0.407895
3	transcript:AT3G32980.1(dist=66835),transcript:AT3G06315.1(dist=301318)	intergenic	13596933	A	G	30	0.405405
3	transcript:AT3G32980.1(dist=309852),transcript:AT3G06315.1(dist=58301)	intergenic	13839950	G	A	49	0.404959
3	transcript:AT3G43300.3(dist=14615),transcript:AT3G43340.1(dist=24965)	intergenic	15259896	G	A	17	0.404762
3	transcript:AT3G06155.1(dist=7682),transcript:AT3G30840.1(dist=6355)	intergenic	12582097	T	C	17	0.404762
3	transcript:AT3G43148.1	exonic	15142597	G	A	19	0.404255
3	transcript:AT3G33520.1(dist=77213),transcript:AT3G41762.1(dist=22646)	intergenic	14172801	A	G	21	0.403846
3	transcript:AT3G42160.1	exonic	14314988	C	T	21	0.403846
3	transcript:AT3G32980.1(dist=277929),transcript:AT3G06315.1(dist=90224)	intergenic	13808027	G	A	23	0.403509
3	transcript:AT3G43300.3(dist=7669),transcript:AT3G43340.1(dist=31911)	intergenic	15252950	G	A	23	0.403509
3	transcript:AT3G49370.1(dist=2058),transcript:AT3G49380.1(dist=1611)	intergenic	18310149	G	A	23	0.403509
3	transcript:AT3G32980.1(dist=277927),transcript:AT3G06315.1(dist=90226)	intergenic	13808025	T	C	23	0.403509
3	transcript:AT3G33520.1(dist=93640),transcript:AT3G41762.1(dist=6219)	intergenic	14189228	T	C	23	0.403509
3	transcript:AT3G42880.1(dist=23302),transcript:AT3G42940.1(dist=26280)	intergenic	14980333	T	C	23	0.403509
3	transcript:AT3G43150.1	downstream	15145241	T	C	23	0.403509
3	transcript:AT3G06055.1(dist=11377),transcript:AT3G30705.1(dist=17767)	intergenic	12253852	A	G	23	0.403509
3	transcript:AT3G06055.1(dist=9590),transcript:AT3G30705.1(dist=19554)	intergenic	12252065	A	G	25	0.403226
3	transcript:AT3G43148.1	intronic	15140443	C	T	25	0.403226
3	transcript:AT3G43150.1	downstream	15144587	C	T	25	0.403226
3	transcript:AT3G43150.1	downstream	15145136	C	T	25	0.403226
3	transcript:AT3G32980.1(dist=248957),transcript:AT3G06315.1(dist=119196)	intergenic	13779055	C	T	52	0.403101
3	transcript:AT3G32980.1(dist=173330),transcript:AT3G06315.1(dist=194823)	intergenic	13703428	G	A	33	0.402439
3	transcript:AT3G32980.1(dist=241954),transcript:AT3G06315.1(dist=126199)	intergenic	13772052	G	A	42	0.4
3	transcript:AT3G32980.1(dist=317325),transcript:AT3G06315.1(dist=50828)	intergenic	13847423	G	A	34	0.4
3	transcript:AT3G06205.1(dist=12042),transcript:AT3G06215.1(dist=10730)	intergenic	12893535	T	C	30	0.4
3	transcript:AT3G32980.1(dist=282041),transcript:AT3G06315.1(dist=86112)	intergenic	13812139	G	A	26	0.4
3	transcript:AT3G43150.1	downstream	15144623	G	A	24	0.4
3	transcript:AT3G49370.1(dist=2062),transcript:AT3G49380.1(dist=1607)	intergenic	18310153	C	T	24	0.4
3	transcript:AT3G32980.1(dist=282078),transcript:AT3G06315.1(dist=86075)	intergenic	13812176	T	C	22	0.4
3	transcript:AT3G43150.1	exonic	15143869	G	A	20	0.4
3	transcript:AT3G32980.1(dist=305003),transcript:AT3G06315.1(dist=63150)	intergenic	13835101	A	G	20	0.4
3	transcript:AT3G06635.1(dist=3490),transcript:AT3G43540.2(dist=15925)	intergenic	15414735	G	A	16	0.4
3	transcript:AT3G32980.1(dist=191563),transcript:AT3G06315.1(dist=176590)	intergenic	13721661	C	T	16	0.4
4	transcript:AT4G03740.1(dist=64541),transcript:AT4G03811.1(dist=28528)	intergenic	1728056	C	T	23	0.69697
4	transcript:AT4G06634.2(dist=103756),transcript:AT4G06655.1(dist=10563)	intergenic	3870427	T	C	52	0.658228
4	transcript:AT4G06701.3(dist=120618),transcript:AT4G06744.1(dist=9134)	intergenic	4061415	T	C	18	0.642857
4	transcript:AT4G37670.1,transcript:AT4G37670.2,transcript:AT4G37680.2,transcript:AT4G37680.3,transcript:AT4G37680.4,transcript:AT4G37680.5;transcript:AT4G09555.1	upstream;downstream	17699690	G	A	21	0.636364
4	transcript:AT4G03740.1(dist=63235),transcript:AT4G03811.1(dist=29834)	intergenic	1726750	G	A	25	0.625
4	transcript:AT4G03740.1(dist=15533),transcript:AT4G03811.1(dist=77536)	intergenic	1679048	G	A	15	0.625
4	transcript:AT4G04785.1(dist=10048),transcript:AT4G04180.1(dist=13079)	intergenic	2007341	G	A	15	0.625
4	transcript:AT4G03740.1(dist=60699),transcript:AT4G03811.1(dist=32370)	intergenic	1724214	A	G	31	0.62
4	transcript:AT4G12290.1,transcript:AT4G12290.2	exonic	7305033	C	T	20	0.606061
4	transcript:AT4G06599.1(dist=4234),transcript:AT4G05205.1(dist=86953)	intergenic	3671781	A	G	35	0.603448
4	transcript:AT4G05612.1,transcript:AT4G05612.2	exonic	2963346	C	T	50	0.60241
4	transcript:AT4G06701.3(dist=66658),transcript:AT4G06744.1(dist=63094)	intergenic	4007455	C	T	59	0.602041
4	transcript:AT4G36630.1,transcript:AT4G36630.2	exonic	17275655	G	A	24	0.6
4	transcript:AT4G07825.1(dist=10774),transcript:AT4G07835.1(dist=3602)	intergenic	4656112	G	A	21	0.6
4	transcript:AT4G06746.1(dist=8776),transcript:AT4G07325.1(dist=81443)	intergenic	4083511	G	A	19	0.59375
4	transcript:AT4G06701.3(dist=62625),transcript:AT4G06744.1(dist=67127)	intergenic	4003422	A	G	45	0.592105
4	transcript:AT4G35460.1	exonic	16842378	G	A	17	0.586207
4	transcript:AT4G06490.1(dist=21667),transcript:AT4G06526.1(dist=179301)	intergenic	3139001	G	A	15	0.576923
4	transcript:AT4G03740.1(dist=63265),transcript:AT4G03811.1(dist=29804)	intergenic	1726780	A	G	27	0.574468
4	transcript:AT4G03740.1(dist=63260),transcript:AT4G03811.1(dist=29809)	intergenic	1726775	C	T	24	0.571429
4	transcript:AT4G03740.1(dist=89251),transcript:AT4G03811.1(dist=3818)	intergenic	1752766	G	A	21	0.567568
4	transcript:AT4G05612.1,transcript:AT4G05612.2	intronic	2963292	C	T	44	0.564103
4	transcript:AT4G06701.3(dist=19972),transcript:AT4G06744.1(dist=109780)	intergenic	3960769	G	A	31	0.563636
4	transcript:AT4G00630.1,transcript:AT4G00630.2	intronic	265688	C	T	18	0.5625
4	transcript:AT4G04890.1,transcript:AT4G04890.2	exonic	2478102	G	A	23	0.560976
4	transcript:AT4G06599.1(dist=80321),transcript:AT4G05205.1(dist=10866)	intergenic	3747868	A	G	49	0.556818
4	transcript:AT4G32360.1,transcript:AT4G32360.6,transcript:AT4G32360.7,transcript:AT4G32360.9	exonic	15624640	G	A	21	0.552632
4	transcript:AT4G03830.1(dist=4868),transcript:AT4G03935.1(dist=71457)	intergenic	1797326	A	G	37	0.552239
4	transcript:AT4G13250.1(dist=3721),transcript:AT4G13266.1(dist=15034)	intergenic	7690727	C	T	27	0.55102
4	transcript:AT4G09795.1	upstream	6169159	G	A	28	0.54902
4	transcript:AT4G08150.1	downstream	5146862	T	C	51	0.548387
4	transcript:AT4G05590.1(dist=47672),transcript:AT4G05612.2(dist=2791)	intergenic	2956303	C	T	34	0.548387
4	transcript:AT4G06599.1(dist=4161),transcript:AT4G05205.1(dist=87026)	intergenic	3671708	T	C	35	0.546875
4	transcript:AT4G06701.3(dist=68146),transcript:AT4G06744.1(dist=61606)	intergenic	4008943	A	G	59	0.546296
4	transcript:AT4G06536.1(dist=144457),transcript:AT4G06639.1(dist=17458)	intergenic	3505973	A	G	24	0.545455
4	transcript:AT4G12230.1	exonic	7286032	C	T	18	0.545455
4	transcript:AT4G05632.1(dist=37320),transcript:AT4G06479.1(dist=27772)	intergenic	3039731	T	C	55	0.544554
4	transcript:AT4G06701.3(dist=49792),transcript:AT4G06744.1(dist=79960)	intergenic	3990589	T	C	45	0.542169
4	transcript:AT4G37400.1	exonic	17585935	G	A	21	0.538462
4	transcript:AT4G06701.3(dist=85348),transcript:AT4G06744.1(dist=44404)	intergenic	4026145	G	A	43	0.5375
4	transcript:AT4G06634.2(dist=106552),transcript:AT4G06655.1(dist=7767)	intergenic	3873223	A	G	36	0.537313
4	transcript:AT4G06701.3(dist=19944),transcript:AT4G06744.1(dist=109808)	intergenic	3960741	C	T	30	0.535714
4	transcript:AT4G02075.2(transcript:AT4G02075.2:c.*365G>A),transcript:AT4G02075.3(transcript:AT4G02075.3:c.*171G>A)	UTR3	913825	C	T	23	0.534884
4	transcript:AT4G27900.1(transcript:AT4G27900.1:c.*69G>A),transcript:AT4G27900.2(transcript:AT4G27900.2:c.*69G>A)	UTR3	13892846	G	A	24	0.533333
4	transcript:AT4G39420.2,transcript:AT4G39420.4	exonic	18340860	G	A	18	0.529412
4	transcript:AT4G06536.1(dist=94637),transcript:AT4G06639.1(dist=67278)	intergenic	3456153	C	T	18	0.529412
4	transcript:AT4G06479.1(dist=25042),transcript:AT4G06490.1(dist=23083)	intergenic	3093811	G	A	19	0.527778
4	transcript:AT4G19110.1,transcript:AT4G19110.2	intronic	10458591	C	T	20	0.526316
4	transcript:AT4G09740.1	exonic	6143737	C	T	21	0.525
4	transcript:AT4G09320.1	exonic	5923512	C	T	22	0.52381
4	transcript:AT4G05632.1(dist=37313),transcript:AT4G06479.1(dist=27779)	intergenic	3039724	T	C	53	0.519608
4	transcript:AT4G06701.3(dist=89722),transcript:AT4G06744.1(dist=40030)	intergenic	4030519	C	T	27	0.519231
4	transcript:AT4G31570.1,transcript:AT4G31570.2,transcript:AT4G31570.3,transcript:AT4G31570.4,transcript:AT4G31570.5,transcript:AT4G31570.6,transcript:AT4G31570.7	exonic	15298959	G	A	15	0.517241
4	transcript:AT4G04265.1	upstream	2058370	A	G	32	0.516129
4	transcript:AT4G03830.1(dist=4880),transcript:AT4G03935.1(dist=71445)	intergenic	1797338	G	A	33	0.515625
4	transcript:AT4G04265.1	upstream	2058346	T	C	33	0.515625
4	transcript:AT4G06701.3(dist=39875),transcript:AT4G06744.1(dist=89877)	intergenic	3980672	A	G	51	0.515152
4	transcript:AT4G03830.1(dist=4879),transcript:AT4G03935.1(dist=71446)	intergenic	1797337	A	G	34	0.515152
4	transcript:AT4G07740.1(dist=25242),transcript:AT4G05215.1(dist=54852)	intergenic	4565924	A	G	35	0.514706
4	transcript:AT4G06583.2(dist=18911),transcript:AT4G06598.2(dist=67736)	intergenic	3595592	C	T	38	0.513514
4	transcript:AT4G04265.1	upstream	2058679	T	C	39	0.513158
4	transcript:AT4G39520.1	intronic	18371621	G	A	20	0.512821
4	transcript:AT4G28090.1	exonic	13962038	G	A	21	0.512195
4	transcript:AT4G00860.1	exonic	359665	C	T	21	0.512195
4	transcript:AT4G14130.1(dist=4250),transcript:AT4G14140.1(dist=3356)	intergenic	8142642	C	T	21	0.512195
4	transcript:AT4G06536.1(dist=95130),transcript:AT4G06639.1(dist=66785)	intergenic	3456646	G	A	22	0.511628
4	transcript:AT4G04265.1	upstream	2058432	T	C	26	0.509804
4	transcript:AT4G06701.3(dist=89714),transcript:AT4G06744.1(dist=40038)	intergenic	4030511	C	T	26	0.509804
4	transcript:AT4G06583.2(dist=18989),transcript:AT4G06598.2(dist=67658)	intergenic	3595670	C	T	31	0.508197
4	transcript:AT4G03830.1(dist=4791),transcript:AT4G03935.1(dist=71534)	intergenic	1797249	G	A	32	0.507937
4	transcript:AT4G06599.1(dist=79704),transcript:AT4G05205.1(dist=11483)	intergenic	3747251	A	G	34	0.507463
4	transcript:AT4G06701.3(dist=23004),transcript:AT4G06744.1(dist=106748)	intergenic	3963801	T	C	31	0.5
4	transcript:AT4G07410.2(dist=37309),transcript:AT4G07445.1(dist=23086)	intergenic	4242665	T	C	31	0.5
4	transcript:AT4G06490.1(dist=63864),transcript:AT4G06526.1(dist=137104)	intergenic	3181198	A	G	31	0.5
4	transcript:AT4G06536.1(dist=144836),transcript:AT4G06639.1(dist=17079)	intergenic	3506352	C	T	29	0.5
4	transcript:AT4G06536.1(dist=144868),transcript:AT4G06639.1(dist=17047)	intergenic	3506384	T	C	25	0.5
4	transcript:AT4G08430.1	exonic	5349154	C	T	22	0.5
4	transcript:AT4G26040.1	downstream	13208182	G	A	15	0.5
4	transcript:AT4G07410.2(dist=37423),transcript:AT4G07445.1(dist=22972)	intergenic	4242779	G	A	43	0.494253
4	transcript:AT4G04265.1	exonic	2058285	A	G	34	0.492754
4	transcript:AT4G06701.3(dist=73732),transcript:AT4G06744.1(dist=56020)	intergenic	4014529	G	A	27	0.490909
4	transcript:AT4G03740.1(dist=51502),transcript:AT4G03811.1(dist=41567)	intergenic	1715017	C	T	22	0.488889
4	transcript:AT4G04265.1	upstream	2058312	T	C	35	0.486111
4	transcript:AT4G01915.1(transcript:AT4G01915.1:c.*511C>T),transcript:AT4G01915.2(transcript:AT4G01915.2:c.*594C>T),transcript:AT4G01915.3(transcript:AT4G01915.3:c.*54C>T),transcript:AT4G01915.4(transcript:AT4G01915.4:c.*511C>T)	UTR3	828351	C	T	17	0.485714
4	transcript:AT4G04265.1	exonic	2058261	A	G	31	0.484375
4	transcript:AT4G35570.1(transcript:AT4G35570.1:c.*99C>T),transcript:AT4G35570.2(transcript:AT4G35570.2:c.*99C>T)	UTR3	16887264	G	A	15	0.483871
4	transcript:AT4G36670.1	exonic	17287867	G	A	15	0.483871
4	transcript:AT4G04265.1	upstream	2058945	G	A	29	0.483333
4	transcript:AT4G05590.1(dist=28834),transcript:AT4G05612.2(dist=21629)	intergenic	2937465	T	C	27	0.482143
4	transcript:AT4G04265.1	upstream	2058706	T	C	38	0.481013
4	transcript:AT4G19975.1	intronic	10824836	C	T	23	0.479167
4	transcript:AT4G19770.1(dist=1380),transcript:AT4G19800.1(dist=5248)	intergenic	10755582	C	T	20	0.47619
4	transcript:AT4G06634.2(dist=106593),transcript:AT4G06655.1(dist=7726)	intergenic	3873264	C	T	38	0.475
4	transcript:AT4G06701.3(dist=60153),transcript:AT4G06744.1(dist=69599)	intergenic	4000950	C	T	36	0.473684
4	transcript:AT4G36630.1	intronic	17272473	G	A	18	0.473684
4	transcript:AT4G05632.1(dist=36591),transcript:AT4G06479.1(dist=28501)	intergenic	3039002	C	T	53	0.473214
4	transcript:AT4G04265.1(dist=11962),transcript:AT4G04795.1(dist=5641)	intergenic	2070261	C	T	26	0.472727
4	transcript:AT4G38370.1	exonic	17971027	G	A	17	0.472222
4	transcript:AT4G08150.1	downstream	5146815	G	A	41	0.471264
4	transcript:AT4G07932.1(dist=45149),transcript:AT4G05255.1(dist=12330)	intergenic	4778573	A	G	39	0.46988
4	transcript:AT4G00930.1,transcript:AT4G00930.2,transcript:AT4G00930.3,transcript:AT4G00930.4,transcript:AT4G00930.5	exonic	399366	C	T	22	0.468085
4	transcript:AT4G13840.1(dist=2938),transcript:AT4G13850.1(dist=1193)	intergenic	8019520	C	T	22	0.468085
4	transcript:AT4G04265.1	exonic	2058201	A	G	36	0.467532
4	transcript:AT4G02710.1	upstream	1197772	C	T	21	0.466667
4	transcript:AT4G05590.1(dist=45366),transcript:AT4G05612.2(dist=5097)	intergenic	2953997	G	A	60	0.465116
4	transcript:AT4G06701.3(dist=23106),transcript:AT4G06744.1(dist=106646)	intergenic	3963903	C	T	40	0.465116
4	transcript:AT4G06583.2(dist=57764),transcript:AT4G06598.2(dist=28883)	intergenic	3634445	G	A	20	0.465116
4	transcript:AT4G07410.2(dist=22538),transcript:AT4G07445.1(dist=37857)	intergenic	4227894	T	C	26	0.464286
4	transcript:at4g08116(dist=89060),transcript:AT4G05355.1(dist=12669)	intergenic	5109546	G	A	19	0.463415
4	transcript:AT4G22070.1,transcript:AT4G22070.2,transcript:AT4G22070.3,transcript:AT4G22070.4	intronic	11692907	C	T	19	0.463415
4	transcript:AT4G06701.3(dist=89824),transcript:AT4G06744.1(dist=39928)	intergenic	4030621	T	C	25	0.462963
4	transcript:AT4G04265.1	upstream	2058868	C	T	25	0.462963
4	transcript:AT4G04265.1	exonic	2058209	T	C	36	0.461538
4	transcript:AT4G07445.1(dist=8391),transcript:AT4G07455.1(dist=36682)	intergenic	4274691	T	C	24	0.461538
4	transcript:AT4G07445.1(dist=8388),transcript:AT4G07455.1(dist=36685)	intergenic	4274688	C	T	24	0.461538
4	transcript:AT4G02660.1,transcript:AT4G02660.2,transcript:AT4G02660.3	exonic	1162978	C	T	18	0.461538
4	transcript:AT4G09360.1(dist=5173),transcript:AT4G09420.1(dist=13526)	intergenic	5948453	C	T	18	0.461538
4	transcript:AT4G06701.3(dist=89844),transcript:AT4G06744.1(dist=39908)	intergenic	4030641	T	C	23	0.46
4	transcript:AT4G21910.4(dist=2238),transcript:AT4G21920.1(dist=2384)	intergenic	11633493	C	T	23	0.46
4	transcript:AT4G07410.2(dist=39298),transcript:AT4G07445.1(dist=21097)	intergenic	4244654	G	A	17	0.459459
4	transcript:AT4G06536.1(dist=144489),transcript:AT4G06639.1(dist=17426)	intergenic	3506005	T	C	17	0.459459
4	transcript:AT4G06490.1(dist=63960),transcript:AT4G06526.1(dist=137008)	intergenic	3181294	C	T	45	0.459184
4	transcript:AT4G03830.1(dist=4957),transcript:AT4G03935.1(dist=71368)	intergenic	1797415	G	A	28	0.459016
4	transcript:AT4G04265.1	upstream	2058518	G	A	28	0.459016
4	transcript:AT4G06490.1(dist=63405),transcript:AT4G06526.1(dist=137563)	intergenic	3180739	T	C	33	0.458333
4	transcript:AT4G03740.1(dist=23284),transcript:AT4G03811.1(dist=69785)	intergenic	1686799	G	A	21	0.456522
4	transcript:AT4G06536.1(dist=144853),transcript:AT4G06639.1(dist=17062)	intergenic	3506369	T	C	25	0.454545
4	transcript:AT4G03740.1(dist=71872),transcript:AT4G03811.1(dist=21197)	intergenic	1735387	A	G	25	0.454545
4	transcript:AT4G06583.2(dist=85472),transcript:AT4G06598.2(dist=1175)	intergenic	3662153	G	A	15	0.454545
4	transcript:AT4G26450.2(transcript:AT4G26450.2:c.-625G>A)	UTR5	13361931	G	A	15	0.454545
4	transcript:AT4G05632.1(dist=37432),transcript:AT4G06479.1(dist=27660)	intergenic	3039843	G	A	38	0.452381
4	transcript:AT4G06701.3(dist=33493),transcript:AT4G06744.1(dist=96259)	intergenic	3974290	T	C	33	0.452055
4	transcript:AT4G14165.1	downstream	8174448	C	T	18	0.45
4	transcript:AT4G07445.1(dist=8485),transcript:AT4G07455.1(dist=36588)	intergenic	4274785	G	A	22	0.44898
4	transcript:AT4G04265.1	upstream	2058572	C	T	29	0.446154
4	transcript:AT4G06701.3(dist=92337),transcript:AT4G06744.1(dist=37415)	intergenic	4033134	G	A	32	0.444444
4	transcript:AT4G06634.2(dist=98814),transcript:AT4G06655.1(dist=15505)	intergenic	3865485	C	T	24	0.444444
4	transcript:AT4G07445.1(dist=8406),transcript:AT4G07455.1(dist=36667)	intergenic	4274706	C	T	24	0.444444
4	transcript:AT4G06701.3(dist=20069),transcript:AT4G06744.1(dist=109683)	intergenic	3960866	T	C	20	0.444444
4	transcript:AT4G04970.1	exonic	2540377	G	A	16	0.444444
4	transcript:AT4G06536.1(dist=144521),transcript:AT4G06639.1(dist=17394)	intergenic	3506037	G	A	16	0.444444
4	transcript:AT4G34440.1,transcript:AT4G34440.2	exonic	16466313	G	A	16	0.444444
4	transcript:AT4G06701.3(dist=29078),transcript:AT4G06744.1(dist=100674)	intergenic	3969875	T	C	39	0.443182
4	transcript:AT4G06599.1(dist=80373),transcript:AT4G05205.1(dist=10814)	intergenic	3747920	C	T	39	0.443182
4	transcript:AT4G06536.1(dist=144514),transcript:AT4G06639.1(dist=17401)	intergenic	3506030	A	G	15	0.441176
4	transcript:AT4G06599.1(dist=86493),transcript:AT4G05205.1(dist=4694)	intergenic	3754040	T	C	37	0.440476
4	transcript:AT4G07410.2(dist=42229),transcript:AT4G07445.1(dist=18166)	intergenic	4247585	T	C	22	0.44
4	transcript:AT4G02770.1	upstream	1230754	C	T	22	0.44
4	transcript:AT4G32660.1,transcript:AT4G32660.2,transcript:AT4G32660.3,transcript:AT4G32660.4	exonic	15757764	G	A	18	0.439024
4	transcript:AT4G09665.1	ncRNA_exonic	17767120	G	A	18	0.439024
4	transcript:AT4G20630.1	upstream	11081890	T	C	18	0.439024
4	transcript:AT4G05632.1(dist=42250),transcript:AT4G06479.1(dist=22842)	intergenic	3044661	G	A	25	0.438596
4	transcript:AT4G07445.1(dist=8435),transcript:AT4G07455.1(dist=36638)	intergenic	4274735	T	C	24	0.436364
4	transcript:AT4G06701.3(dist=89827),transcript:AT4G06744.1(dist=39925)	intergenic	4030624	C	T	24	0.436364
4	transcript:AT4G08485.1	exonic	5394538	G	A	17	0.435897
4	transcript:AT4G06536.1(dist=144487),transcript:AT4G06639.1(dist=17428)	intergenic	3506003	T	C	17	0.435897
4	transcript:AT4G20080.1	exonic	10866610	C	T	17	0.435897
4	transcript:AT4G06599.1(dist=81705),transcript:AT4G05205.1(dist=9482)	intergenic	3749252	G	A	37	0.435294
4	transcript:AT4G07515.1(dist=10873),transcript:AT4G07524.1(dist=18965)	intergenic	4326383	G	A	23	0.433962
4	transcript:AT4G06701.3(dist=88786),transcript:AT4G06744.1(dist=40966)	intergenic	4029583	C	T	23	0.433962
4	transcript:AT4G03740.1(dist=50598),transcript:AT4G03811.1(dist=42471)	intergenic	1714113	T	C	29	0.432836
4	transcript:at4g05305(dist=69810),transcript:AT4G05315.1(dist=11576)	intergenic	4959724	C	T	29	0.432836
4	transcript:AT4G06634.2(dist=83735),transcript:AT4G06655.1(dist=30584)	intergenic	3850406	G	A	57	0.431818
4	transcript:AT4G06701.3(dist=20819),transcript:AT4G06744.1(dist=108933)	intergenic	3961616	G	A	19	0.431818
4	transcript:AT4G20630.1	upstream	11081920	T	C	19	0.431818
4	transcript:AT4G06701.3(dist=89665),transcript:AT4G06744.1(dist=40087)	intergenic	4030462	G	A	22	0.431373
4	transcript:AT4G07445.1(dist=8471),transcript:AT4G07455.1(dist=36602)	intergenic	4274771	C	T	22	0.431373
4	transcript:AT4G06583.2(dist=18819),transcript:AT4G06598.2(dist=67828)	intergenic	3595500	A	G	25	0.431034
4	transcript:AT4G07932.1(dist=48107),transcript:AT4G05255.1(dist=9372)	intergenic	4781531	G	A	34	0.43038
4	transcript:AT4G04265.1	intronic	2058182	G	A	33	0.428571
4	transcript:AT4G08150.1	downstream	5147024	A	G	33	0.428571
4	transcript:AT4G07515.1(dist=10883),transcript:AT4G07524.1(dist=18955)	intergenic	4326393	T	C	24	0.428571
4	transcript:AT4G37280.1	exonic	17547668	G	A	18	0.428571
4	transcript:AT4G07445.1(dist=8438),transcript:AT4G07455.1(dist=36635)	intergenic	4274738	G	A	23	0.425926
4	transcript:AT4G07515.1(dist=10888),transcript:AT4G07524.1(dist=18950)	intergenic	4326398	C	T	23	0.425926
4	transcript:AT4G07932.1(dist=46419),transcript:AT4G05255.1(dist=11060)	intergenic	4779843	T	C	37	0.425287
4	transcript:AT4G20630.1	upstream	11081987	G	A	17	0.425
4	transcript:AT4G39530.1	exonic	18376855	G	A	17	0.425
4	transcript:AT4G08150.1	downstream	5147157	C	T	28	0.424242
4	transcript:AT4G04265.1	upstream	2059097	G	A	25	0.423729
4	transcript:AT4G06701.3(dist=45961),transcript:AT4G06744.1(dist=83791)	intergenic	3986758	T	C	38	0.422222
4	transcript:AT4G06701.3(dist=47999),transcript:AT4G06744.1(dist=81753)	intergenic	3988796	T	C	27	0.421875
4	transcript:AT4G06701.3(dist=85275),transcript:AT4G06744.1(dist=44477)	intergenic	4026072	A	G	27	0.421875
4	transcript:AT4G06583.2(dist=77456),transcript:AT4G06598.2(dist=9191)	intergenic	3654137	T	C	24	0.421053
4	transcript:AT4G14160.1,transcript:AT4G14160.2,transcript:AT4G14160.3	upstream	8166702	C	T	18	0.418605
4	transcript:AT4G07515.1(dist=10843),transcript:AT4G07524.1(dist=18995)	intergenic	4326353	T	C	23	0.418182
4	transcript:AT4G06634.2(dist=106941),transcript:AT4G06655.1(dist=7378)	intergenic	3873612	C	T	40	0.416667
4	transcript:AT4G06536.1(dist=145014),transcript:AT4G06639.1(dist=16901)	intergenic	3506530	A	G	30	0.416667
4	transcript:AT4G06583.2(dist=18834),transcript:AT4G06598.2(dist=67813)	intergenic	3595515	G	A	25	0.416667
4	transcript:AT4G04265.1	upstream	2058780	T	C	25	0.416667
4	transcript:AT4G06701.3(dist=20832),transcript:AT4G06744.1(dist=108920)	intergenic	3961629	G	A	20	0.416667
4	transcript:AT4G20480.2(dist=3578),transcript:AT4G20520.1(dist=6457)	intergenic	11039455	C	T	15	0.416667
4	transcript:AT4G06701.3(dist=30855),transcript:AT4G06744.1(dist=98897)	intergenic	3971652	T	C	44	0.415094
4	transcript:AT4G36945.1	exonic	17421552	G	A	17	0.414634
4	transcript:AT4G39410.1(dist=2366),transcript:AT4G39420.2(dist=1868)	intergenic	18337259	G	A	17	0.414634
4	transcript:AT4G40100.1	downstream	18584984	G	A	17	0.414634
4	transcript:AT4G07410.2(dist=22478),transcript:AT4G07445.1(dist=37917)	intergenic	4227834	G	A	24	0.413793
4	transcript:AT4G04265.1	exonic	2057863	T	C	24	0.413793
4	transcript:AT4G04265.1	upstream	2058565	T	C	26	0.412698
4	transcript:AT4G06536.1(dist=144859),transcript:AT4G06639.1(dist=17056)	intergenic	3506375	A	G	21	0.411765
4	transcript:AT4G05632.1(dist=37398),transcript:AT4G06479.1(dist=27694)	intergenic	3039809	T	C	37	0.411111
4	transcript:AT4G07410.2(dist=42249),transcript:AT4G07445.1(dist=18146)	intergenic	4247605	G	A	23	0.410714
4	transcript:AT4G02940.1	exonic	1309174	G	A	16	0.410256
4	transcript:AT4G06583.2(dist=85429),transcript:AT4G06598.2(dist=1218)	intergenic	3662110	G	A	16	0.410256
4	transcript:AT4G02910.1(dist=1433),transcript:AT4G02920.1(dist=1435)	intergenic	1291048	C	T	16	0.410256
4	transcript:AT4G03740.1(dist=51573),transcript:AT4G03811.1(dist=41496)	intergenic	1715088	C	T	22	0.407407
4	transcript:AT4G03740.1(dist=50647),transcript:AT4G03811.1(dist=42422)	intergenic	1714162	G	A	24	0.40678
4	transcript:AT4G05612.2(dist=17097),transcript:AT4G05620.1(dist=4210)	intergenic	2980841	G	A	26	0.40625
4	transcript:AT4G06583.2(dist=85422),transcript:AT4G06598.2(dist=1225)	intergenic	3662103	A	G	15	0.405405
4	transcript:AT4G20620.1(dist=2802),transcript:AT4G20630.1(dist=1032)	intergenic	11081772	A	G	15	0.405405
4	transcript:AT4G05632.1(dist=37413),transcript:AT4G06479.1(dist=27679)	intergenic	3039824	A	G	32	0.405063
4	transcript:AT4G19440.1(transcript:AT4G19440.1:c.*784G>A),transcript:AT4G19440.2(transcript:AT4G19440.2:c.*624G>A),transcript:AT4G19440.3(transcript:AT4G19440.3:c.*808G>A),transcript:AT4G19440.4(transcript:AT4G19440.4:c.*805G>A)	UTR3	10600820	C	T	17	0.404762
4	transcript:AT4G03740.1(dist=60575),transcript:AT4G03811.1(dist=32494)	intergenic	1724090	C	T	21	0.403846
4	transcript:AT4G04265.1	exonic	2057858	C	T	23	0.403509
4	transcript:AT4G06599.1(dist=70910),transcript:AT4G05205.1(dist=20277)	intergenic	3738457	T	C	25	0.403226
4	transcript:AT4G06701.3(dist=85140),transcript:AT4G06744.1(dist=44612)	intergenic	4025937	C	T	27	0.402985
4	transcript:AT4G06701.3(dist=89300),transcript:AT4G06744.1(dist=40452)	intergenic	4030097	A	G	24	0.4
4	transcript:at4g05305(dist=69869),transcript:AT4G05315.1(dist=11517)	intergenic	4959783	A	G	24	0.4
4	transcript:AT4G04265.1	exonic	2057846	A	G	22	0.4
4	transcript:AT4G16760.1,transcript:AT4G16760.2	downstream	9423963	C	T	20	0.4
4	transcript:AT4G06583.2(dist=19069),transcript:AT4G06598.2(dist=67578)	intergenic	3595750	A	G	16	0.4
5	transcript:AT5G37070.1(dist=22444),transcript:AT5G37130.1(dist=6541)	intergenic	14674807	C	T	20	0.689655
5	transcript:AT5G55300.1,transcript:AT5G55300.2,transcript:AT5G55300.3	exonic	22429012	C	T	34	0.68
5	transcript:AT5G54060.1(transcript:AT5G54060.1:c.-14G>A)	UTR5	21938322	C	T	23	0.676471
5	transcript:at5g05005(dist=66794),transcript:AT5G32440.1(dist=67236)	intergenic	12009481	A	G	52	0.675325
5	transcript:at5g05005(dist=74500),transcript:AT5G32440.1(dist=59530)	intergenic	12017187	A	G	45	0.671642
5	transcript:AT5G62210.1	exonic	24986535	C	T	22	0.666667
5	transcript:AT5G35790.1(dist=29766),transcript:AT5G35810.1(dist=3832)	intergenic	13989596	C	T	19	0.655172
5	transcript:AT5G03340.1,transcript:AT5G03345.1,transcript:AT5G03345.2	upstream	813868	C	T	26	0.65
5	transcript:at5g05005(dist=97745),transcript:AT5G32440.1(dist=36285)	intergenic	12040432	T	C	49	0.644737
5	transcript:AT5G11320.1,transcript:AT5G11320.2	downstream	3611180	C	T	29	0.644444
5	transcript:AT5G36001.1(dist=31369),transcript:AT5G36080.1(dist=9618)	intergenic	14174805	C	T	27	0.642857
5	transcript:at5g05005(dist=95016),transcript:AT5G32440.1(dist=39014)	intergenic	12037703	T	C	44	0.637681
5	transcript:at5g05005(dist=46246),transcript:AT5G32440.1(dist=87784)	intergenic	11988933	A	G	42	0.636364
5	transcript:AT5G53990.1	exonic	21916828	C	T	21	0.636364
5	transcript:AT5G34885.1	upstream	13201358	G	A	47	0.635135
5	transcript:at5g04995(dist=39339),transcript:at5g05005(dist=55189)	intergenic	11887278	A	G	19	0.633333
5	transcript:AT5G52090.1	exonic	21168349	C	T	22	0.628571
5	transcript:AT5G58700.1,transcript:AT5G58700.2,transcript:AT5G58700.3	exonic	23714182	C	T	25	0.625
5	transcript:AT5G66210.1,transcript:AT5G66210.2,transcript:AT5G66210.3,transcript:AT5G66210.4,transcript:AT5G66210.5,transcript:AT5G66210.6,transcript:AT5G66230.2	upstream	26460177	C	T	21	0.617647
5	transcript:at5g05005(dist=96546),transcript:AT5G32440.1(dist=37484)	intergenic	12039233	A	G	43	0.614286
5	transcript:at5g05005(dist=94947),transcript:AT5G32440.1(dist=39083)	intergenic	12037634	A	G	46	0.613333
5	transcript:AT5G32619.1(dist=71985),transcript:AT5G05045.1(dist=89632)	intergenic	12350076	C	T	52	0.611765
5	transcript:at5g04965(dist=15375),transcript:at5g04975(dist=51684)	intergenic	11705456	A	G	37	0.606557
5	transcript:AT5G35917.1	exonic	14049252	C	T	23	0.605263
5	transcript:at5g04985(dist=1440),transcript:at5g04995(dist=7963)	intergenic	11839756	A	G	35	0.603448
5	transcript:AT5G32470.1(dist=91180),transcript:AT5G32590.1(dist=41703)	intergenic	12179886	C	T	24	0.6
5	transcript:AT5G42635.1(dist=4822),transcript:AT5G06345.1(dist=2627)	intergenic	17081547	C	T	18	0.6
5	transcript:at5g05005(dist=46134),transcript:AT5G32440.1(dist=87896)	intergenic	11988821	C	T	37	0.596774
5	transcript:AT5G50040.1;transcript:AT5G50030.1	upstream;downstream	20356016	C	T	23	0.589744
5	transcript:AT5G12370.1,transcript:AT5G12370.2,transcript:AT5G12370.3	intronic	4005422	T	C	50	0.588235
5	transcript:AT5G03700.1	exonic	966790	C	T	20	0.588235
5	transcript:AT5G05155.1(dist=14438),transcript:AT5G35050.1(dist=53350)	intergenic	13257686	C	T	20	0.588235
5	transcript:AT5G12410.1	intronic	4023358	C	T	24	0.585366
5	transcript:AT5G57700.3(dist=3552),transcript:AT5G57710.1(dist=3474)	intergenic	23380781	C	T	24	0.585366
5	transcript:AT5G07980.1,transcript:AT5G07980.2	exonic	2550485	C	T	21	0.583333
5	transcript:at5g05005(dist=97645),transcript:AT5G32440.1(dist=36385)	intergenic	12040332	A	G	44	0.578947
5	transcript:AT5G38600.1,transcript:AT5G38600.2,transcript:AT5G38600.3	exonic	15459529	C	T	26	0.577778
5	transcript:AT5G52530.1,transcript:AT5G52530.2,transcript:AT5G52530.3	exonic	21319939	C	T	41	0.577465
5	transcript:AT5G12370.1,transcript:AT5G12370.2,transcript:AT5G12370.3	intronic	4006646	A	G	42	0.575342
5	transcript:AT5G52530.1,transcript:AT5G52530.2,transcript:AT5G52530.3	exonic	21319212	A	G	39	0.573529
5	transcript:at5g05005(dist=94908),transcript:AT5G32440.1(dist=39122)	intergenic	12037595	C	T	40	0.571429
5	transcript:AT5G05235.1,transcript:AT5G35560.1,transcript:AT5G35560.2	downstream	13741841	C	T	16	0.571429
5	transcript:AT5G12370.1,transcript:AT5G12370.2,transcript:AT5G12370.3	exonic	4005302	A	G	45	0.56962
5	transcript:AT5G52530.1,transcript:AT5G52530.2,transcript:AT5G52530.3	exonic	21320023	G	A	33	0.568966
5	transcript:at5g05005(dist=67709),transcript:AT5G32440.1(dist=66321)	intergenic	12010396	A	G	50	0.568182
5	transcript:AT5G17070.1,transcript:AT5G17070.2	intronic	5614172	C	T	21	0.567568
5	transcript:AT5G08395.1;transcript:AT5G08385.1	upstream;downstream	22636060	C	T	21	0.567568
5	transcript:at5g05005(dist=69745),transcript:AT5G32440.1(dist=64285)	intergenic	12012432	T	C	34	0.566667
5	transcript:AT5G55610.1,transcript:AT5G55610.2	downstream	22528224	C	T	17	0.566667
5	transcript:AT5G33898.1(dist=86385),transcript:AT5G34581.1(dist=45203)	intergenic	12875163	A	G	40	0.56338
5	transcript:AT5G38510.1,transcript:AT5G38510.2,transcript:AT5G38510.3	exonic	15419444	C	T	23	0.560976
5	transcript:AT5G23010.2(dist=6876),transcript:AT5G23020.1(dist=4269)	intergenic	7713849	C	T	19	0.558824
5	transcript:AT5G12370.1,transcript:AT5G12370.2,transcript:AT5G12370.3	exonic	4006628	T	C	43	0.558442
5	transcript:AT5G12370.1,transcript:AT5G12370.2,transcript:AT5G12370.3	intronic	4006728	T	C	40	0.555556
5	transcript:AT5G12370.1,transcript:AT5G12370.2,transcript:AT5G12370.3	intronic	4006424	A	G	35	0.555556
5	transcript:AT5G52530.1,transcript:AT5G52530.2,transcript:AT5G52530.3	exonic	21320395	T	C	30	0.555556
5	transcript:AT5G33210.2(dist=21907),transcript:AT5G05065.1(dist=57628)	intergenic	12487671	A	G	51	0.554348
5	transcript:AT5G54940.1,transcript:AT5G54940.2,transcript:AT5G54940.3;transcript:AT5G54950.1,transcript:AT5G54960.1	upstream;downstream	22309799	C	T	26	0.553191
5	transcript:AT5G11830.1,transcript:AT5G11840.1,transcript:AT5G11840.2,transcript:AT5G11840.3,transcript:AT5G11840.4	downstream	3812516	C	T	21	0.552632
5	transcript:AT5G12370.1,transcript:AT5G12370.2,transcript:AT5G12370.3	intronic	4004368	A	G	16	0.551724
5	transcript:AT5G12370.1,transcript:AT5G12370.2,transcript:AT5G12370.3	intronic	4004376	A	G	16	0.551724
5	transcript:AT5G12370.1,transcript:AT5G12370.2,transcript:AT5G12370.3	intronic	4003685	C	T	38	0.550725
5	transcript:AT5G12370.1,transcript:AT5G12370.2,transcript:AT5G12370.3	exonic	4005108	T	C	50	0.549451
5	transcript:AT5G52530.1,transcript:AT5G52530.2,transcript:AT5G52530.3	exonic	21319163	G	A	39	0.549296
5	transcript:at5g04975(dist=13597),transcript:AT5G32017.1(dist=14236)	intergenic	11770819	C	T	45	0.54878
5	transcript:AT5G12370.1,transcript:AT5G12370.2,transcript:AT5G12370.3	intronic	4007165	C	T	48	0.545455
5	transcript:AT5G22350.1	exonic	7399056	C	T	18	0.545455
5	transcript:at5g05005(dist=73895),transcript:AT5G32440.1(dist=60135)	intergenic	12016582	C	T	43	0.544304
5	transcript:AT5G29210.1(dist=28803),transcript:AT5G29560.1(dist=7666)	intergenic	11182748	C	T	44	0.54321
5	transcript:AT5G35917.1(dist=1651),transcript:AT5G35920.1(dist=3658)	intergenic	14052779	C	T	26	0.541667
5	transcript:AT5G52530.1,transcript:AT5G52530.2,transcript:AT5G52530.3	exonic	21320058	G	A	33	0.540984
5	transcript:at5g04985(dist=7496),transcript:at5g04995(dist=1907)	intergenic	11845812	T	C	35	0.538462
5	transcript:AT5G52530.1,transcript:AT5G52530.2,transcript:AT5G52530.3	exonic	21320106	A	G	35	0.538462
5	transcript:at5g04965(dist=45753),transcript:at5g04975(dist=21306)	intergenic	11735834	A	G	57	0.537736
5	transcript:at5g04985(dist=7157),transcript:at5g04995(dist=2246)	intergenic	11845473	G	A	29	0.537037
5	transcript:AT5G12370.1,transcript:AT5G12370.2,transcript:AT5G12370.3	exonic	4005685	A	G	44	0.536585
5	transcript:AT5G29560.1(dist=25506),transcript:AT5G29613.1(dist=63104)	intergenic	11217473	T	C	60	0.535714
5	transcript:at5g04985(dist=7764),transcript:at5g04995(dist=1639)	intergenic	11846080	T	C	38	0.535211
5	transcript:AT5G52530.1,transcript:AT5G52530.2,transcript:AT5G52530.3	exonic	21320458	T	C	31	0.534483
5	transcript:AT5G12370.1,transcript:AT5G12370.2,transcript:AT5G12370.3	exonic	4004682	A	G	39	0.534247
5	transcript:at5g05005(dist=71591),transcript:AT5G32440.1(dist=62439)	intergenic	12014278	A	G	39	0.534247
5	transcript:AT5G33210.2(dist=21932),transcript:AT5G05065.1(dist=57603)	intergenic	12487696	C	T	47	0.534091
5	transcript:at5g04965(dist=16585),transcript:at5g04975(dist=50474)	intergenic	11706666	A	G	32	0.533333
5	transcript:AT5G52530.1,transcript:AT5G52530.2,transcript:AT5G52530.3	exonic	21320063	C	T	33	0.532258
5	transcript:at5g05005(dist=66885),transcript:AT5G32440.1(dist=67145)	intergenic	12009572	A	G	42	0.531646
5	transcript:AT5G34885.1	exonic	13201724	C	T	42	0.531646
5	transcript:AT5G20840.1	exonic	7068001	C	T	17	0.53125
5	transcript:AT5G12370.1,transcript:AT5G12370.2,transcript:AT5G12370.3	intronic	4005406	A	G	43	0.530864
5	transcript:AT5G12370.1,transcript:AT5G12370.2,transcript:AT5G12370.3	exonic	4006387	G	A	35	0.530303
5	transcript:AT5G12370.1,transcript:AT5G12370.2,transcript:AT5G12370.3	intronic	4004769	A	G	37	0.528571
5	transcript:AT5G29560.1(dist=25566),transcript:AT5G29613.1(dist=63044)	intergenic	11217533	G	A	57	0.527778
5	transcript:AT5G12370.1,transcript:AT5G12370.2,transcript:AT5G12370.3	intronic	4006779	G	A	38	0.527778
5	transcript:AT5G38220.1,transcript:AT5G38220.2,transcript:AT5G38220.3	exonic	15269057	C	T	19	0.527778
5	transcript:AT5G12370.1,transcript:AT5G12370.2,transcript:AT5G12370.3	intronic	4005335	A	G	41	0.525641
5	transcript:AT5G12370.1,transcript:AT5G12370.2,transcript:AT5G12370.3	intronic	4004552	T	C	31	0.525424
5	transcript:AT5G52530.1,transcript:AT5G52530.2,transcript:AT5G52530.3	exonic	21320450	C	T	32	0.52459
5	transcript:AT5G33210.2(dist=21784),transcript:AT5G05065.1(dist=57751)	intergenic	12487548	C	T	44	0.52381
5	transcript:at5g04965(dist=44959),transcript:at5g04975(dist=22100)	intergenic	11735040	A	G	48	0.521739
5	transcript:AT5G13400.1	exonic	4298104	C	T	24	0.521739
5	transcript:AT5G24060.1,transcript:AT5G24060.2,transcript:AT5G24060.3	exonic	8131182	C	T	24	0.521739
5	transcript:AT5G12370.1,transcript:AT5G12370.2,transcript:AT5G12370.3	intronic	4006465	C	T	37	0.521127
5	transcript:AT5G20350.1	exonic	6879557	C	T	25	0.520833
5	transcript:AT5G12370.1,transcript:AT5G12370.2,transcript:AT5G12370.3	intronic	4005349	T	C	38	0.520548
5	transcript:AT5G52530.1,transcript:AT5G52530.2,transcript:AT5G52530.3	exonic	21319578	T	C	39	0.52
5	transcript:AT5G52530.1,transcript:AT5G52530.2,transcript:AT5G52530.3	exonic	21320418	C	T	28	0.518519
5	transcript:AT5G12370.1,transcript:AT5G12370.2,transcript:AT5G12370.3	intronic	4005470	G	A	45	0.517241
5	transcript:at5g04965(dist=14978),transcript:at5g04975(dist=52081)	intergenic	11705059	T	C	45	0.517241
5	transcript:AT5G47980.1	exonic	19429293	C	T	15	0.517241
5	transcript:AT5G12370.1,transcript:AT5G12370.2,transcript:AT5G12370.3	intronic	4005071	A	G	47	0.516484
5	transcript:AT5G12370.1,transcript:AT5G12370.2,transcript:AT5G12370.3	exonic	4004458	A	G	32	0.516129
5	transcript:at5g04975(dist=21346),transcript:AT5G32017.1(dist=6487)	intergenic	11778568	C	T	32	0.516129
5	transcript:AT5G12370.1,transcript:AT5G12370.2,transcript:AT5G12370.3	intronic	4004812	G	A	38	0.513514
5	transcript:AT5G27880.1(dist=9072),transcript:AT5G27889.1(dist=7523)	intergenic	9895914	C	T	19	0.513514
5	transcript:AT5G12370.1,transcript:AT5G12370.2,transcript:AT5G12370.3	intronic	4005359	G	A	39	0.513158
5	transcript:AT5G33210.2(dist=21761),transcript:AT5G05065.1(dist=57774)	intergenic	12487525	G	A	41	0.5125
5	transcript:AT5G33898.1(dist=98698),transcript:AT5G34581.1(dist=32890)	intergenic	12887476	A	G	21	0.512195
5	transcript:AT5G33210.2(dist=21755),transcript:AT5G05065.1(dist=57780)	intergenic	12487519	G	A	43	0.511905
5	transcript:at5g04965(dist=44976),transcript:at5g04975(dist=22083)	intergenic	11735057	A	G	46	0.511111
5	transcript:AT5G13690.1,transcript:AT5G13690.2	intronic	4417599	C	T	24	0.510638
5	transcript:at5g04965(dist=40828),transcript:at5g04975(dist=26231)	intergenic	11730909	A	G	49	0.510417
5	transcript:AT5G29560.1(dist=43100),transcript:AT5G29613.1(dist=45510)	intergenic	11235067	C	T	25	0.510204
5	transcript:at5g05005(dist=69887),transcript:AT5G32440.1(dist=64143)	intergenic	12012574	A	G	27	0.509434
5	transcript:at5g05005(dist=97047),transcript:AT5G32440.1(dist=36983)	intergenic	12039734	G	A	28	0.509091
5	transcript:at5g05005(dist=92860),transcript:AT5G32440.1(dist=41170)	intergenic	12035547	G	A	29	0.508772
5	transcript:at5g05005(dist=71372),transcript:AT5G32440.1(dist=62658)	intergenic	12014059	A	G	30	0.508475
5	transcript:AT5G52530.1,transcript:AT5G52530.2,transcript:AT5G52530.3	exonic	21319987	A	G	33	0.507692
5	transcript:AT5G52530.1,transcript:AT5G52530.2,transcript:AT5G52530.3	exonic	21319988	A	G	33	0.507692
5	transcript:at5g04995(dist=25433),transcript:at5g05005(dist=69095)	intergenic	11873372	T	C	40	0.506329
5	transcript:AT5G32017.1(dist=18460),transcript:at5g04985(dist=34510)	intergenic	11803586	C	T	40	0.506329
5	transcript:AT5G33210.2(dist=21803),transcript:AT5G05065.1(dist=57732)	intergenic	12487567	A	G	43	0.505882
5	transcript:at5g04975(dist=13659),transcript:AT5G32017.1(dist=14174)	intergenic	11770881	T	C	47	0.505376
5	transcript:AT5G29560.1(dist=25578),transcript:AT5G29613.1(dist=63032)	intergenic	11217545	G	A	50	0.505051
5	transcript:AT5G12370.1,transcript:AT5G12370.2,transcript:AT5G12370.3	exonic	4004706	A	G	37	0.5
5	transcript:AT5G12370.1,transcript:AT5G12370.2,transcript:AT5G12370.3	intronic	4006456	G	A	36	0.5
5	transcript:AT5G33898.1(dist=89862),transcript:AT5G34581.1(dist=41726)	intergenic	12878640	C	T	36	0.5
5	transcript:AT5G12370.1,transcript:AT5G12370.2,transcript:AT5G12370.3	exonic	4006369	C	T	35	0.5
5	transcript:AT5G12370.1,transcript:AT5G12370.2,transcript:AT5G12370.3	intronic	4005751	A	G	32	0.5
5	transcript:AT5G62080.1	exonic	24934367	C	T	24	0.5
5	transcript:AT5G33898.1(dist=98695),transcript:AT5G34581.1(dist=32893)	intergenic	12887473	C	T	22	0.5
5	transcript:AT5G35930.1,transcript:AT5G35930.4	exonic	14074206	C	T	21	0.5
5	transcript:AT5G51270.1,transcript:AT5G51270.2	exonic	20835426	C	T	20	0.5
5	transcript:AT5G28690.2(dist=12089),transcript:AT5G28720.1(dist=39034)	intergenic	10737097	C	T	18	0.5
5	transcript:AT5G29560.1(dist=18547),transcript:AT5G29613.1(dist=70063)	intergenic	11210514	C	T	18	0.5
5	transcript:AT5G24560.1(transcript:AT5G24560.1:c.*190C>T)	UTR3	8403456	C	T	17	0.5
5	transcript:at5g05005(dist=68101),transcript:AT5G32440.1(dist=65929)	intergenic	12010788	T	C	40	0.493827
5	transcript:AT5G52530.1,transcript:AT5G52530.2,transcript:AT5G52530.3	intronic	21318473	T	C	39	0.493671
5	transcript:AT5G52530.1,transcript:AT5G52530.2,transcript:AT5G52530.3	exonic	21319591	G	A	37	0.493333
5	transcript:AT5G12370.1,transcript:AT5G12370.2,transcript:AT5G12370.3	intronic	4007200	T	C	35	0.492958
5	transcript:at5g05005(dist=45112),transcript:AT5G32440.1(dist=88918)	intergenic	11987799	A	G	35	0.492958
5	transcript:at5g04965(dist=45375),transcript:at5g04975(dist=21684)	intergenic	11735456	G	A	34	0.492754
5	transcript:AT5G35190.1,transcript:AT5G35190.2	exonic	13434770	T	C	30	0.491803
5	transcript:at5g05005(dist=97165),transcript:AT5G32440.1(dist=36865)	intergenic	12039852	T	C	29	0.491525
5	transcript:AT5G52530.1,transcript:AT5G52530.2,transcript:AT5G52530.3	exonic	21320277	T	C	28	0.491228
5	transcript:AT5G29070.1(dist=9674),transcript:AT5G29210.1(dist=10276)	intergenic	11143190	C	T	27	0.490909
5	transcript:at5g05005(dist=68039),transcript:AT5G32440.1(dist=65991)	intergenic	12010726	A	G	41	0.488095
5	transcript:AT5G41900.1(transcript:AT5G41900.1:c.-19C>T)	UTR5	16769013	C	T	20	0.487805
5	transcript:AT5G34885.1	exonic	13201553	A	G	37	0.486842
5	transcript:at5g04965(dist=44432),transcript:at5g04975(dist=22627)	intergenic	11734513	A	G	51	0.485714
5	transcript:AT5G22900.1	exonic	7657980	C	T	16	0.484848
5	transcript:AT5G12370.1,transcript:AT5G12370.2,transcript:AT5G12370.3	intronic	4005752	T	C	31	0.484375
5	transcript:AT5G29070.1(dist=9034),transcript:AT5G29210.1(dist=10916)	intergenic	11142550	C	T	30	0.483871
5	transcript:AT5G52530.1,transcript:AT5G52530.2,transcript:AT5G52530.3	exonic	21320256	T	C	27	0.482143
5	transcript:AT5G29560.1(dist=42683),transcript:AT5G29613.1(dist=45927)	intergenic	11234650	C	T	27	0.482143
5	transcript:AT5G52530.1,transcript:AT5G52530.2,transcript:AT5G52530.3	intronic	21318488	C	T	40	0.481928
5	transcript:AT5G52530.1,transcript:AT5G52530.2,transcript:AT5G52530.3	intronic	21318465	G	A	39	0.481481
5	transcript:AT5G12370.1,transcript:AT5G12370.2,transcript:AT5G12370.3	exonic	4004416	A	G	25	0.480769
5	transcript:AT5G52530.1,transcript:AT5G52530.2,transcript:AT5G52530.3	exonic	21319652	G	A	36	0.48
5	transcript:at5g05005(dist=96189),transcript:AT5G32440.1(dist=37841)	intergenic	12038876	T	C	23	0.479167
5	transcript:AT5G36870.1,transcript:AT5G36870.2,transcript:AT5G36870.3,transcript:AT5G36870.4,transcript:AT5G36870.5	upstream	14517720	C	T	22	0.478261
5	transcript:AT5G52530.1,transcript:AT5G52530.2,transcript:AT5G52530.3	exonic	21319604	G	A	32	0.477612
5	transcript:AT5G59616.1(dist=10706),transcript:AT5G59650.1(dist=2563)	intergenic	24028783	A	G	31	0.476923
5	transcript:AT5G32017.1(dist=51577),transcript:at5g04985(dist=1393)	intergenic	11836703	A	G	51	0.476636
5	transcript:AT5G12370.1,transcript:AT5G12370.2,transcript:AT5G12370.3	intronic	4004832	T	C	37	0.474359
5	transcript:AT5G12370.1,transcript:AT5G12370.2,transcript:AT5G12370.3	intronic	4004829	C	T	37	0.474359
5	transcript:AT5G64370.1(transcript:AT5G64370.1:c.*131C>T)	UTR3	25741162	C	T	18	0.473684
5	transcript:at5g05005(dist=71353),transcript:AT5G32440.1(dist=62677)	intergenic	12014040	C	T	25	0.471698
5	transcript:AT5G52530.1,transcript:AT5G52530.2,transcript:AT5G52530.3	exonic	21319606	T	C	32	0.470588
5	transcript:AT5G24050.1	exonic	8129255	C	T	16	0.470588
5	transcript:AT5G45240.1,transcript:AT5G45240.2	exonic	18315561	C	T	16	0.470588
5	transcript:AT5G12370.1,transcript:AT5G12370.2,transcript:AT5G12370.3	intronic	4003995	G	A	31	0.469697
5	transcript:AT5G12370.1,transcript:AT5G12370.2,transcript:AT5G12370.3	exonic	4006200	G	A	38	0.469136
5	transcript:AT5G12370.1,transcript:AT5G12370.2,transcript:AT5G12370.3	exonic	4004625	C	T	36	0.467532
5	transcript:AT5G12370.1,transcript:AT5G12370.2,transcript:AT5G12370.3	intronic	4004323	T	C	28	0.466667
5	transcript:AT5G52530.1,transcript:AT5G52530.2,transcript:AT5G52530.3	exonic	21319801	G	A	41	0.465909
5	transcript:AT5G07880.1,transcript:AT5G07880.2	intronic	2516152	C	T	19	0.463415
5	transcript:AT5G12370.1,transcript:AT5G12370.2,transcript:AT5G12370.3	intronic	4006302	C	T	31	0.462687
5	transcript:AT5G12370.1,transcript:AT5G12370.2,transcript:AT5G12370.3	intronic	4005047	G	A	37	0.4625
5	transcript:AT5G46780.1,transcript:AT5G46780.2	downstream	18980824	G	A	37	0.4625
5	transcript:AT5G12370.1,transcript:AT5G12370.2,transcript:AT5G12370.3	intronic	4004510	T	C	30	0.461538
5	transcript:at5g05005(dist=66381),transcript:AT5G32440.1(dist=67649)	intergenic	12009068	A	G	30	0.461538
5	transcript:AT5G07740.1,transcript:AT5G07740.2,transcript:AT5G07740.3	exonic	2462063	C	T	18	0.461538
5	transcript:AT5G27150.1	downstream	9557867	C	T	17	0.459459
5	transcript:AT5G52530.1,transcript:AT5G52530.2,transcript:AT5G52530.3	intronic	21319815	G	A	39	0.458824
5	transcript:AT5G35917.1	downstream	14051769	C	T	16	0.457143
5	transcript:AT5G59616.1(dist=10624),transcript:AT5G59650.1(dist=2645)	intergenic	24028701	C	T	37	0.45679
5	transcript:AT5G28520.1(dist=19617),transcript:AT5G28530.2(dist=9783)	intergenic	10514628	C	T	21	0.456522
5	transcript:at5g04965(dist=20139),transcript:at5g04975(dist=46920)	intergenic	11710220	T	C	57	0.456
5	transcript:AT5G32017.1(dist=18415),transcript:at5g04985(dist=34555)	intergenic	11803541	G	A	31	0.455882
5	transcript:at5g04965(dist=17550),transcript:at5g04975(dist=49509)	intergenic	11707631	A	G	36	0.455696
5	transcript:AT5G33898.1(dist=86577),transcript:AT5G34581.1(dist=45011)	intergenic	12875355	C	T	41	0.455556
5	transcript:AT5G12370.1,transcript:AT5G12370.2,transcript:AT5G12370.3	intronic	4003965	A	G	25	0.454545
5	transcript:AT5G27170.1(dist=2374),transcript:AT5G27200.1(dist=2399)	intergenic	9568786	C	T	20	0.454545
5	transcript:AT5G59616.1(dist=11293),transcript:AT5G59650.1(dist=1976)	intergenic	24029370	G	A	29	0.453125
5	transcript:AT5G12370.1,transcript:AT5G12370.2,transcript:AT5G12370.3	intronic	4007212	T	C	29	0.453125
5	transcript:AT5G05175.1(dist=16957),transcript:AT5G35160.3(dist=8330)	intergenic	13406299	G	A	24	0.45283
5	transcript:AT5G36001.1(dist=34946),transcript:AT5G36080.1(dist=6041)	intergenic	14178382	G	A	24	0.45283
5	transcript:AT5G12370.1,transcript:AT5G12370.2,transcript:AT5G12370.3	intronic	4004355	G	A	19	0.452381
5	transcript:AT5G19880.1	upstream	6722499	C	T	19	0.452381
5	transcript:AT5G34581.1	exonic	12920805	A	G	28	0.451613
5	transcript:AT5G29070.1(dist=9728),transcript:AT5G29210.1(dist=10222)	intergenic	11143244	C	T	23	0.45098
5	transcript:AT5G59616.1(dist=11309),transcript:AT5G59650.1(dist=1960)	intergenic	24029386	T	C	32	0.450704
5	transcript:AT5G04845.1(dist=4022),transcript:AT5G28780.1(dist=3034)	intergenic	10809873	C	T	18	0.45
5	transcript:AT5G45400.1	exonic	18399119	C	T	18	0.45
5	transcript:AT5G59616.1(dist=11306),transcript:AT5G59650.1(dist=1963)	intergenic	24029383	G	A	31	0.449275
5	transcript:AT5G33210.2(dist=22019),transcript:AT5G05065.1(dist=57516)	intergenic	12487783	T	C	31	0.449275
5	transcript:AT5G12370.1,transcript:AT5G12370.2,transcript:AT5G12370.3	intronic	4004001	A	G	31	0.449275
5	transcript:at5g04975(dist=13643),transcript:AT5G32017.1(dist=14190)	intergenic	11770865	T	C	39	0.448276
5	transcript:AT5G59616.1(dist=11391),transcript:AT5G59650.1(dist=1878)	intergenic	24029468	C	T	34	0.447368
5	transcript:AT5G27210.1(transcript:AT5G27210.1:exon2:c.468+1G>A)	splicing	9573164	C	T	17	0.447368
5	transcript:at5g05005(dist=87964),transcript:AT5G32440.1(dist=46066)	intergenic	12030651	A	G	21	0.446809
5	transcript:at5g05005(dist=92640),transcript:AT5G32440.1(dist=41390)	intergenic	12035327	A	G	25	0.446429
5	transcript:AT5G29070.1(dist=9046),transcript:AT5G29210.1(dist=10904)	intergenic	11142562	C	T	29	0.446154
5	transcript:AT5G46780.1,transcript:AT5G46780.2	downstream	18980747	T	C	37	0.445783
5	transcript:AT5G52530.1,transcript:AT5G52530.2,transcript:AT5G52530.3	exonic	21319306	C	T	32	0.444444
5	transcript:AT5G12370.1,transcript:AT5G12370.2,transcript:AT5G12370.3	intronic	4004534	G	A	28	0.444444
5	transcript:AT5G12370.1,transcript:AT5G12370.2,transcript:AT5G12370.3	exonic	4006192	T	C	35	0.443038
5	transcript:AT5G33210.2(dist=22017),transcript:AT5G05065.1(dist=57518)	intergenic	12487781	A	G	31	0.442857
5	transcript:at5g04965(dist=32764),transcript:at5g04975(dist=34295)	intergenic	11722845	G	A	58	0.442748
5	transcript:AT5G52530.1,transcript:AT5G52530.2,transcript:AT5G52530.3	exonic	21318974	C	T	38	0.44186
5	transcript:AT5G28750.1	upstream	10785917	C	T	15	0.441176
5	transcript:AT5G12370.1,transcript:AT5G12370.2,transcript:AT5G12370.3	intronic	4004341	A	G	22	0.44
5	transcript:AT5G33210.2(dist=22143),transcript:AT5G05065.1(dist=57392)	intergenic	12487907	G	A	29	0.439394
5	transcript:AT5G12370.1,transcript:AT5G12370.2,transcript:AT5G12370.3	intronic	4003973	G	A	25	0.438596
5	transcript:AT5G12370.1,transcript:AT5G12370.2,transcript:AT5G12370.3	intronic	4008359	C	T	32	0.438356
5	transcript:AT5G33898.1(dist=91480),transcript:AT5G34581.1(dist=40108)	intergenic	12880258	T	C	35	0.4375
5	transcript:AT5G52530.1,transcript:AT5G52530.2,transcript:AT5G52530.3	exonic	21318825	T	C	38	0.436782
5	transcript:AT5G52530.1,transcript:AT5G52530.2,transcript:AT5G52530.3	exonic	21319753	T	C	38	0.436782
5	transcript:AT5G52530.1,transcript:AT5G52530.2,transcript:AT5G52530.3	exonic	21318828	C	T	38	0.436782
5	transcript:AT5G52530.1,transcript:AT5G52530.2,transcript:AT5G52530.3	exonic	21319036	A	G	31	0.43662
5	transcript:AT5G34870.1(dist=4099),transcript:AT5G34882.1(dist=3660)	intergenic	13192045	G	A	17	0.435897
5	transcript:AT5G36001.1(dist=20341),transcript:AT5G36080.1(dist=20646)	intergenic	14163777	C	T	17	0.435897
5	transcript:AT5G32017.1(dist=51287),transcript:at5g04985(dist=1683)	intergenic	11836413	T	C	20	0.434783
5	transcript:AT5G52530.1,transcript:AT5G52530.2,transcript:AT5G52530.3	exonic	21320519	T	C	23	0.433962
5	transcript:AT5G59616.1(dist=11402),transcript:AT5G59650.1(dist=1867)	intergenic	24029479	A	G	32	0.432432
5	transcript:AT5G33210.2(dist=21730),transcript:AT5G05065.1(dist=57805)	intergenic	12487494	C	T	34	0.43038
5	transcript:AT5G12370.1,transcript:AT5G12370.2,transcript:AT5G12370.3	intronic	4005950	C	T	37	0.430233
5	transcript:AT5G52530.1,transcript:AT5G52530.2,transcript:AT5G52530.3	exonic	21319023	A	G	33	0.428571
5	transcript:AT5G29070.1(dist=9050),transcript:AT5G29210.1(dist=10900)	intergenic	11142566	C	T	27	0.428571
5	transcript:AT5G29560.1(dist=43118),transcript:AT5G29613.1(dist=45492)	intergenic	11235085	G	A	18	0.428571
5	transcript:AT5G30495.2(dist=70367),transcript:AT5G04945.1(dist=32872)	intergenic	11452024	C	T	15	0.428571
5	transcript:AT5G52530.1,transcript:AT5G52530.2,transcript:AT5G52530.3	exonic	21318522	T	C	35	0.426829
5	transcript:AT5G52530.1,transcript:AT5G52530.2,transcript:AT5G52530.3	exonic	21318850	A	G	35	0.426829
5	transcript:AT5G12370.1,transcript:AT5G12370.2,transcript:AT5G12370.3	intronic	4004090	T	C	29	0.426471
5	transcript:AT5G12370.1,transcript:AT5G12370.2,transcript:AT5G12370.3	intronic	4004089	A	G	29	0.426471
5	transcript:AT5G36460.1	downstream	14357591	G	A	55	0.426357
5	transcript:AT5G28520.1(dist=15939),transcript:AT5G28530.2(dist=13461)	intergenic	10510950	C	T	23	0.425926
5	transcript:AT5G43670.1	intronic	17540903	C	T	17	0.425
5	transcript:at5g04975(dist=19199),transcript:AT5G32017.1(dist=8634)	intergenic	11776421	T	C	31	0.424658
5	transcript:AT5G52530.1,transcript:AT5G52530.2,transcript:AT5G52530.3	exonic	21319329	G	A	28	0.424242
5	transcript:AT5G52530.1,transcript:AT5G52530.2,transcript:AT5G52530.3	exonic	21319052	A	G	33	0.423077
5	transcript:AT5G32470.1(dist=50363),transcript:AT5G32590.1(dist=82520)	intergenic	12139069	C	T	22	0.423077
5	transcript:AT5G52530.1,transcript:AT5G52530.2,transcript:AT5G52530.3	exonic	21318593	T	C	30	0.422535
5	transcript:AT5G52530.1,transcript:AT5G52530.2,transcript:AT5G52530.3	exonic	21319413	A	G	30	0.422535
5	transcript:AT5G57970.1,transcript:AT5G57970.2	intronic	23467862	C	T	19	0.422222
5	transcript:AT5G12370.1,transcript:AT5G12370.2,transcript:AT5G12370.3	exonic	4004222	G	A	32	0.421053
5	transcript:AT5G20350.1	exonic	6879787	C	T	16	0.421053
5	transcript:AT5G33210.2(dist=22059),transcript:AT5G05065.1(dist=57476)	intergenic	12487823	G	A	29	0.42029
5	transcript:AT5G12370.1,transcript:AT5G12370.2,transcript:AT5G12370.3	intronic	4008335	A	G	29	0.42029
5	transcript:at5g05005(dist=96442),transcript:AT5G32440.1(dist=37588)	intergenic	12039129	G	A	34	0.419753
5	transcript:AT5G35195.1(dist=6143),transcript:AT5G35200.2(dist=6263)	intergenic	13455892	G	A	23	0.418182
5	transcript:at5g04965(dist=14408),transcript:at5g04975(dist=52651)	intergenic	11704489	G	A	30	0.416667
5	transcript:AT5G59616.1(dist=11269),transcript:AT5G59650.1(dist=2000)	intergenic	24029346	G	A	25	0.416667
5	transcript:at5g05005(dist=97189),transcript:AT5G32440.1(dist=36841)	intergenic	12039876	C	T	25	0.416667
5	transcript:at5g05005(dist=92553),transcript:AT5G32440.1(dist=41477)	intergenic	12035240	A	G	20	0.416667
5	transcript:AT5G36001.1(dist=35062),transcript:AT5G36080.1(dist=5925)	intergenic	14178498	C	T	20	0.416667
5	transcript:AT5G24370.1;transcript:AT5G24360.1,transcript:AT5G24360.2,transcript:AT5G24360.3	upstream;downstream	8320020	C	T	15	0.416667
5	transcript:AT5G44310.1(transcript:AT5G44310.1:c.-122G>A)	UTR5	17849007	C	T	15	0.416667
5	transcript:AT5G33898.1(dist=82080),transcript:AT5G34581.1(dist=49508)	intergenic	12870858	T	C	32	0.415584
5	transcript:at5g05005(dist=89549),transcript:AT5G32440.1(dist=44481)	intergenic	12032236	G	A	34	0.414634
5	transcript:AT5G59616.1(dist=11340),transcript:AT5G59650.1(dist=1929)	intergenic	24029417	C	T	34	0.414634
5	transcript:AT5G01390.1,transcript:AT5G01390.2,transcript:AT5G01390.3,transcript:AT5G01390.4	exonic	162095	C	T	17	0.414634
5	transcript:AT5G50115.1,transcript:AT5G50120.1	downstream	20381620	C	T	17	0.414634
5	transcript:AT5G33210.2(dist=22140),transcript:AT5G05065.1(dist=57395)	intergenic	12487904	G	A	29	0.414286
5	transcript:AT5G05155.1(dist=26847),transcript:AT5G35050.1(dist=40941)	intergenic	13270095	G	A	31	0.413333
5	transcript:AT5G52530.1,transcript:AT5G52530.2,transcript:AT5G52530.3	exonic	21319345	T	C	31	0.413333
5	transcript:AT5G32017.1(dist=51332),transcript:at5g04985(dist=1638)	intergenic	11836458	T	C	19	0.413043
5	transcript:AT5G32017.1(dist=18208),transcript:at5g04985(dist=34762)	intergenic	11803334	C	T	26	0.412698
5	transcript:AT5G34581.1	exonic	12920800	C	T	26	0.412698
5	transcript:AT5G12370.1,transcript:AT5G12370.2,transcript:AT5G12370.3	exonic	4004237	G	A	28	0.411765
5	transcript:AT5G59616.1(dist=11417),transcript:AT5G59650.1(dist=1852)	intergenic	24029494	A	G	28	0.411765
5	transcript:AT5G29210.1(dist=27476),transcript:AT5G29560.1(dist=8993)	intergenic	11181421	C	T	46	0.410714
5	transcript:at5g04965(dist=45330),transcript:at5g04975(dist=21729)	intergenic	11735411	G	A	23	0.410714
5	transcript:at5g04975(dist=17768),transcript:AT5G32017.1(dist=10065)	intergenic	11774990	T	C	23	0.410714
5	transcript:AT5G26740.1(transcript:AT5G26740.1:c.*342C>T),transcript:AT5G26740.2(transcript:AT5G26740.2:c.*342C>T)	UTR3	9294749	C	T	16	0.410256
5	transcript:AT5G50915.1,transcript:AT5G50915.2,transcript:AT5G50915.3,transcript:AT5G50915.4	intronic	20711497	C	T	16	0.410256
5	transcript:AT5G28060.1(dist=16372),transcript:AT5G28080.6(dist=2724)	intergenic	10087271	G	A	25	0.409836
5	transcript:AT5G12370.1,transcript:AT5G12370.2,transcript:AT5G12370.3	intronic	4006091	C	T	31	0.407895
5	transcript:AT5G52530.1,transcript:AT5G52530.2,transcript:AT5G52530.3	exonic	21318574	T	C	33	0.407407
5	transcript:at5g05005(dist=67554),transcript:AT5G32440.1(dist=66476)	intergenic	12010241	T	C	35	0.406977
5	transcript:at5g05005(dist=97559),transcript:AT5G32440.1(dist=36471)	intergenic	12040246	T	C	35	0.406977
5	transcript:at5g04975(dist=23226),transcript:AT5G32017.1(dist=4607)	intergenic	11780448	C	T	24	0.40678
5	transcript:AT5G28060.1(dist=16381),transcript:AT5G28080.6(dist=2715)	intergenic	10087280	G	A	26	0.40625
5	transcript:AT5G27010.1	exonic	9503650	C	T	15	0.405405
5	transcript:AT5G27930.1(transcript:AT5G27930.1:c.-501G>A),transcript:AT5G27930.3(transcript:AT5G27930.3:c.-501G>A)	UTR5	9960720	C	T	15	0.405405
5	transcript:AT5G46780.1,transcript:AT5G46780.2	downstream	18980729	A	G	36	0.404494
5	transcript:AT5G12370.1(transcript:AT5G12370.1:c.-263T>C),transcript:AT5G12370.2(transcript:AT5G12370.2:c.-263T>C),transcript:AT5G12370.3(transcript:AT5G12370.3:c.-263T>C)	UTR5	4008708	A	G	19	0.404255
5	transcript:AT5G32470.1(dist=50382),transcript:AT5G32590.1(dist=82501)	intergenic	12139088	A	G	19	0.404255
5	transcript:at5g04965(dist=11830),transcript:at5g04975(dist=55229)	intergenic	11701911	T	C	21	0.403846
5	transcript:AT5G35190.1(dist=10794),transcript:AT5G35195.1(dist=3355)	intergenic	13446218	G	A	23	0.403509
5	transcript:AT5G28060.1(dist=16374),transcript:AT5G28080.6(dist=2722)	intergenic	10087273	A	G	25	0.403226
5	transcript:AT5G52530.1,transcript:AT5G52530.2,transcript:AT5G52530.3	exonic	21319354	A	G	29	0.402778
5	transcript:AT5G52530.1(transcript:AT5G52530.1:c.*138A>G),transcript:AT5G52530.2(transcript:AT5G52530.2:c.*138A>G),transcript:AT5G52530.3(transcript:AT5G52530.3:c.*138A>G)	UTR3	21321020	A	G	32	0.4
5	transcript:at5g05005(dist=93731),transcript:AT5G32440.1(dist=40299)	intergenic	12036418	C	T	20	0.4
5	transcript:AT5G11800.1	intronic	3806225	C	T	18	0.4
5	transcript:at5g05005(dist=74335),transcript:AT5G32440.1(dist=59695)	intergenic	12017022	C	T	16	0.4

## Sheet: Suppl. Table 2
Supplementary Table S2: Oligonucleotides used in this study
Oligonucleotide	AGI	Symbol	Sequence	Properties
dCAPS_MPSR1F	AT1G26800	MPSR1	CCTGCGTCCAAGGCTTCCAT	MPSR1, dCAPS Chr1 9285839 MnlI cuts mutant 79+30bp, 109 nt
dCAPS_MPSR1R	AT1G26800	MPSR1	CCTTCACCGTCTCCTCGGACTTCCACTCCC	MPSR1, dCAPS Chr1 9285839 MnlI cuts mutant 79+30bp, 109 nt
dCAPS_ssm8F	AT1G14830	ADL1C	AATCCAAAGGGTAATAATATAGTTAAGCT	ADL1C, dCAPS Chr1 5107921 HindIII cuts mutant 90+29bp, 119 nt
dCAPS_ssm8R	AT1G14830	ADL1C	TCTCTTCCCAAAGCTGTCGT	ADL1C, dCAPS Chr1 5107921 HindIII cuts mutant 90+29bp, 119 nt
dCAPS_ssm10F	AT1G27080	NTR1.6	GACAAAGCTGCGGTGATACTAGACGGTGGA	NTR1.6, dCAPS Chr1 9285839 BsaBI cuts mutant 140+30bp, 170 nt
dCAPS_ssm10R	AT1G27080	NTR1.6	GTTGCTTGCGTGGTCATTGC	NTR1.6, dCAPS Chr1 9285839 BsaBI cuts mutant 140+30bp, 170 nt
genS12 F	AT1G26800	MPSR1	GCGAATTCctaatgtttccagttatgttgtg	Complementation of ssm136 mutant, EcoRI site for cloning, 1707 nt
genS12 R	AT1G26800	MPSR1	GCGAATTCcgtgtgtatattacaaagatg	Complementation of ssm136 mutant, EcoRI site for cloning, 1707 nt
pB7MPSRdR-F	AT1G26800	MPSR1	ATGCCTGTTGATGGAGATG	Cloning MPSR1ΔRING
pB7MPSRdR-R	AT1G26800	MPSR1	CTCTCCTTCACAGCCATC	Cloning MPSR1ΔRING
pB7MPSRdN-F	AT1G26800	MPSR1	TAGAAGGGTGGGCGCGCC	Cloning MPSR1 N-terminal region
pB7MPSRdN-R	AT1G26800	MPSR1	CTCTCCTTCACAGCCATCAATCTCAACG	Cloning MPSR1 N-terminal region
proMPSR1-F	AT1G26800	MPSR1	GGGGACAAGTTTGTACAAAAAAGCAGGCTTCaacgtgaacgcacatatttcaacc	Cloning MPSR1 promoter for MPSR1promoter::LUC construct
proMPSR1-R	AT1G26800	MPSR1	GGGGACCACTTTGTACAAGAAAGCTGGGTCcgcaaacaaactattgttttgaag	Cloning MPSR1 promoter for MPSR1promoter::LUC construct
MPSR-VFNS	AT1G26800	MPSR1	GTGGAAACAGTGATGGTGTTGAGTCCGAGAATAAGGGTGGGCGCGCCGACCCAGCTTTCTTGTAC	Cloning MPSR1 constructs
MPSR-VR	AT1G26800	MPSR1	TTTCTTCCCAATCTCATCTCCATCAACAGGCATCTCTCCTTCACAGCCATCAATCTCAACGATCG	Cloning MPSR1 constructs
MPSR-CF	AT1G26800	MPSR1	CGATCGTTGAGATTGATGGCTGTGAAGGAGAGATGCCTGTTGATGGAGATGAGATTGGGAAGAAA	Cloning MPSR1 constructs
MPSR-CR	AT1G26800	MPSR1	GTACAAGAAAGCTGGGTCGGCGCGCCCACCCTTATTCTCGGACTCAACACCATCACTGTTTCCAC	Cloning MPSR1 constructs
mpsr1-LP	AT1G26800	MPSR1	ctgttaatcaacttggtgggc	Genotyping mpsr1 mutant
mpsr1-RP	AT1G26800	MPSR1	gccttcaaaattcccaaaaac	Genotyping mpsr1 mutant
FT For	AT1G65480	FT	CCTCCGAGAATATCTCCATTG	qPCR Flowering Locus T
FT Rev	AT1G65480	FT	ACACGACACGATGAATTCCTG	qPCR Flowering Locus T
